# Supplementary material for: Laser Microdissection-Based Tissue-Specific Transcriptome Analysis Reveals a Novel Regulatory Network of Genes Involved in Heat-Induced Grain Chalk in Rice Endosperm
Source: Plant Cell Physiol. 2018 Dec 4;60(3):626–42. doi: 10.1093/pcp/pcy233 (PMC6400107; doi:10.1093/pcp/pcy233)
Supplement: Supplementary Table S1 [file pcy233_supplementary_table_s1.xls]

## Sheet: Sheet1
ProbeName	C-ALR1-7DAF	S-ALR1-6DAF	C-ALR2-7DAF	S-ALR2-6DAF	C-ALR3-7DAF	S-ALR3-6DAF	C-DSER1-7DAF	S-DSER1-6DAF	C-DSER2-7DAF	S-DSER2-6DAF	C-DSER3-7DAF	S-DSER3-6DAF	C-CSER1-7DAF	S-CSER1-6DAF	C-CSER2-7DAF	S-CSER2-6DAF	C-CSER3-7DAF	S-CSER3-6DAF	C-LSER1-7DAF	S-LSER1-6DAF	C-LSER2-7DAF	S-LSER2-6DAF	C-LSER3-7DAF	S-LSER3-6DAF
GE_BrightCorner	0.866814	0.0119829	0.357312	-0.438289	-0.162396	-0.0119829	-0.109327	-0.0784721	-0.344573	0.0784721	1.35134	0.596284	0.373256	0.165933	-1.29936	-0.884943	-0.131577	0.131576	-0.0815048	0.0815039	0.29464	0.348438	-0.180138	-0.147185
DarkCorner	0.130831	-0.177294	0.341532	-0.319965	0.233755	-0.130831	0.0589933	-0.132448	-0.0589933	-0.103418	0.253677	0.264115	0.0445385	-0.00175571	0.00175524	-0.0421515	0.201974	-0.081223	-0.0382891	-0.0789461	0.332562	0.128308	0.0382895	-0.0406122
Os01g0532600|mRNA|AJ491820|CDS+3'UTR	2.12632	-0.0458031	-0.109043	0.0458031	1.79117	-0.0690641	0.0257421	-0.493154	-0.0257421	-0.427978	0.396693	0.0267239	1.58592	-0.00085783	0.00085783	-0.136277	1.06115	-0.283721	1.74531	-0.305103	-0.0376802	0.0376802	1.82163	-0.357274
Os01g0721700|COMBINER_EST|CI557169|4	-0.19074	-0.112261	0.471108	-0.258889	0.28644	0.112261	0.112844	-0.416794	0.302483	0.215898	-0.592187	-0.112844	0.491731	-0.0359416	-0.42204	-0.0789475	0.195451	0.0359421	0.204535	-0.30516	-0.40155	0.175751	0.775504	-0.175752
Os06g0215600|mRNA|AK104039|CDS+3'UTR	2.28027	-0.421194	1.1418	-0.293989	0.210277	-0.210276	0.408335	-0.081492	1.47243	0.0814924	-0.116301	-0.138841	2.37831	-0.175351	0.0749984	-0.0749984	0.290462	-0.1646	0.769063	-0.162995	-0.0371966	0.0371966	1.82638	-0.449659
Os09g0379500|mRNA|AK069390|CDS+3'UTR	2.83778	-0.255306	-0.11095	0.0540247	1.76557	-0.0540252	-0.100822	-0.578156	1.43035	-0.817297	1.17085	0.100823	3.01784	-0.600615	-0.0642872	-0.218934	0.361023	0.0642867	1.56295	-0.26663	-0.0367055	0.036706	1.02961	-0.188298
Os03g0199100|mRNA|AK069890|CDS+3'UTR	0.702678	0.32815	-0.661985	0.0537424	-1.15042	-0.0537424	-1.16569	0.158742	-0.158741	0.350152	-1.13667	0.701023	-0.0916281	0.14474	-0.269217	0.091629	-0.780326	0.160083	-0.431964	0.431375	-0.0634756	0.0634756	-0.12227	1.05594
Os01g0508500|mRNA|AK120501|CDS+3'UTR	3.48936	-1.03079	1.56129	-0.486948	0.277084	-0.277084	0.429845	-0.0210891	0.443295	0.0210891	-0.0622802	-0.0852428	0.790422	0.0696478	-0.0696478	-0.230307	0.114424	-0.315708	0.105646	-0.0821304	-0.0367007	0.0367007	1.65034	-0.339404
Os06g0130000|mRNA|AK064427|CDS+3'UTR	2.62849	-0.0402617	0.0402617	-0.336021	0.506094	-0.179746	0.256139	0.0915551	-0.0915551	-0.221275	-0.685854	0.703821	1.03527	-1.68709	0.218413	-0.218413	0.379432	-0.386658	0.408076	0.102727	-0.102727	-0.815929	0.817754	-1.2283
Os08g0446400|mRNA|AK102368|5'UTR+CDS	2.88187	-1.31521	0.659087	-0.579286	0.579286	-1.10115	-0.0141883	-0.436054	0.021471	-0.397359	0.0141888	0.552283	2.50306	-0.310643	0.305335	-0.164653	0.164653	-0.240777	1.86923	-0.510293	0.201743	-0.201743	2.25089	-0.670034
Os05g0433800|COMBINER_EST|Os05g0433800|8	3.47104	-1.29642	0.754489	-0.754489	1.22575	-0.893234	0.185744	-0.221782	0.23114	-0.185744	1.11921	-0.416756	1.54162	-0.501986	-0.306528	-0.563131	0.633958	0.306528	0.0122819	0.41657	-0.0358481	0.0365219	-0.0122819	-0.0721993
Os12g0152700|mRNA|AK099473|CDS+3'UTR	0.414496	-0.361567	0.159323	-0.159323	0.493961	-0.257555	0.482397	-0.197793	0.432166	-0.00168514	0.00168514	-0.826694	0.754729	-0.947593	0.978671	-0.900068	1.00093	-0.75473	0.402228	-0.39822	0.462091	-0.653922	0.398221	-0.45914
Os03g0685100|mRNA|AK059852|CDS+3'UTR	2.8844	-1.5228	0.654516	-0.699147	1.48119	-0.654516	0.407936	-0.0122247	0.386343	0.0122247	-0.266265	-0.293246	0.355773	-0.355772	-0.491264	-0.647807	0.97731	0.439548	1.01842	-0.157013	-0.803681	-0.753063	1.76529	0.157014
Os05g0285900|mRNA|AK061533|CDS+3'UTR	2.81817	-0.343227	-0.383746	-0.158692	0.504051	0.158693	-0.473954	0.048121	0.578403	-0.496619	-0.048121	0.540324	0.993712	-0.190475	-0.265113	0.190475	0.667571	-0.716507	-0.00118685	-0.906648	0.263713	0.00118685	0.839284	-0.768098
Os03g0449000|COMBINER|CI260116|6	1.36311	-0.297478	-0.464882	-0.960886	0.721744	0.297479	-0.231101	0.106767	-1.3283	0.13669	0.526717	-0.106767	0.196889	0.293387	-1.46945	-0.801969	0.142683	-0.142683	0.346811	-0.504464	0.154222	-0.28458	0.346811	-0.154222
Os03g0775000|COMBINER_EST|AU057613|7	4.26789	-0.504495	-0.0729914	0.0357251	1.34208	-0.0357256	0.322243	-0.0149097	0.405591	0.0149093	-0.0418882	-0.0710926	0.763877	0.0938287	-0.0374031	-0.181628	0.0374026	-0.261644	1.26419	-0.400243	-0.166119	-0.167853	1.86498	0.16612
Os11g0213500|COMBINER_EST|Os11g0213500|8	4.51094	-0.744477	-0.269706	-0.171845	0.44597	0.171845	0.344036	-0.0103288	0.0103292	-0.373426	-0.270771	0.449635	3.32342	-0.542609	0.0695248	-0.0695248	0.119844	-0.149713	0.934163	-0.388222	-0.00434828	0.0043478	2.18905	-0.806931
Os09g0261100|mRNA|AK121607|CDS+3'UTR	0.656189	0.0469303	-0.195432	-0.0226574	0.0226583	-0.303899	-1.36936	0.585161	-0.636199	0.171997	0.203161	-0.171996	0.495273	-0.98262	0.094264	-0.094264	0.186151	-0.47049	-0.349852	0.0159435	0.00910664	-1.24328	-0.00910568	0.234877
Os02g0236600|COMBINER_EST|CI552267|0	3.25729	-0.708145	0.361899	-0.361899	0.437317	-0.937626	0.283487	-0.0129838	0.379744	0.0129843	-0.0287886	-0.0604143	1.39176	0.0244646	-0.00220823	-0.128991	0.00220823	-0.210004	0.418916	-0.418917	1.73397	-0.62248	1.90394	-0.806389
Os10g0469200|mRNA|AK108708|CDS+3'UTR	3.29593	-0.753439	0.753439	-0.772608	1.50207	-0.993062	0.53526	0.24209	0.179914	-0.179914	-0.213305	-0.24628	1.71192	-0.911735	-0.60592	-0.124262	1.12202	0.124262	-0.0873084	0.00738192	-0.092001	-0.00738239	2.11557	0.286405
Os02g0827200|mRNA|AY137242|CDS+3'UTR	2.00226	-0.947392	0.118973	-0.452697	0.46565	-0.118973	-0.88478	-0.208446	0.0414839	-0.0414834	0.141949	0.0572433	-0.354049	0.366163	0.13073	-0.103896	0.103896	-1.32585	0.805436	0.0106354	-0.0106354	-0.456059	0.3651	-0.262169
Os09g0271000|mRNA|AK102955|CDS+3'UTR	3.54693	-0.472148	-0.0169106	0.0169106	0.921432	-0.0175805	0.297281	0.0107641	0.130732	-0.213922	-0.0107641	-0.280034	2.92779	-0.347828	0.079205	-0.0270891	0.0270886	-0.10974	-0.0132551	0.00186157	-0.00186157	0.0911131	2.41784	-0.490451
Os08g0427500|mRNA|AK102608|CDS+3'UTR	1.61949	0.111044	-0.116321	-0.0151901	0.0151906	-0.105481	3.38995	0.579117	-0.0123706	0.0123711	-0.790122	-0.840363	1.63074	-0.981163	0.407666	0.320905	-0.632271	-0.320905	0.164222	-0.313954	0.275969	-0.240526	0.720152	-0.164221
Os08g0379300|mRNA|AK103923|CDS+3'UTR	0.937394	-0.224596	0.127897	-0.504673	0.311099	-0.127896	0.187496	-0.267522	0.446497	-0.147758	0.147758	-0.335561	0.0557041	-0.0846634	0.303876	-0.0557032	0.0563841	-0.280547	0.28075	-0.152758	0.0294752	-0.147412	0.251808	-0.0294743
Os12g0160900|mRNA|AK065838|CDS+3'UTR	1.74603	-0.457636	0.261428	-0.563415	0.334522	-0.261428	-0.0308294	0.089695	-0.0626364	0.698838	-0.86013	0.030829	0.912816	0.494417	-0.221759	0.221759	-1.00623	-0.610108	-0.17851	0.17851	-0.333001	-0.226437	2.87762	0.420706
POsControl0013|genome	0.281497	-0.269296	-0.0852933	-0.220421	0.0852928	0.131057	-0.0243864	0.173425	-0.0153236	0.0146213	0.619398	-0.0146213	0.0952215	-0.0400448	-0.0324898	0.0369344	-0.0327096	0.0324903	0.0476422	0.155331	-0.00181007	-0.0198674	0.00181007	-0.031033
Os06g0724300|mRNA|AK121941|CDS+3'UTR	0.821983	-0.227162	-0.470352	-0.129992	0.178381	0.129993	0.185048	-0.137928	0.00790548	-0.00790548	0.565705	-0.21601	0.147887	-0.107793	0.582336	-0.428607	-0.504935	0.107793	-0.909556	-0.108969	0.431381	0.108969	1.30235	-0.227047
Os01g0582400|mRNA|AK069484|CDS+3'UTR	0.445939	-0.140399	0.0317144	-0.25465	0.149371	-0.0317144	-0.444992	-0.020216	0.225664	-0.350675	0.0584068	0.0202169	0.0149374	-0.372892	-0.0149374	0.123415	-0.764881	0.242564	-0.0383215	-0.321423	0.111006	0.329229	0.0383225	-0.32103
Os06g0229400|COMBINER_EST|Os06g0229400|8	3.7524	-0.738092	1.50692	-0.120465	0.120466	-0.235731	0.138832	-0.0434814	1.28015	-0.179245	0.0336919	-0.0336919	1.21	1.10221	0.286553	-0.286554	-0.296699	-0.361077	0.461592	-0.667783	-0.114503	0.114502	1.73539	-1.04766
Os01g0909100|COMBINER|CI421631|x	2.38548	-0.735304	-0.167486	0.0930967	0.518193	-0.0930963	0.650645	-0.175502	1.08563	-0.800448	-0.31631	0.175502	1.14151	0.215639	-0.0266004	0.0266008	-0.598273	-0.657764	1.22536	0.0484114	-0.0484118	-0.320884	2.12486	-0.544906
Os07g0479500|mRNA|AK109231|CDS+3'UTR	2.7239	-1.80144	0.761391	-1.45967	1.27036	-0.761391	-0.188318	-0.335202	1.20765	0.179913	0.639564	-0.179913	0.793343	0.0266352	0.639475	-1.26739	-0.692363	-0.0266347	0.0607867	0.612185	-0.198454	-0.0607872	1.26466	-0.39876
Os12g0124300|mRNA|AK121957|UTR	2.15652	0.115355	-0.152462	-0.502502	1.0928	-0.115355	-0.409087	-0.405544	-0.19102	0.601445	1.12221	0.19102	1.04858	0.134922	-0.143599	-0.829751	-0.134922	0.187455	-0.0058198	-0.373423	0.273622	0.00581932	1.33328	-1.17166
Os02g0542200|mRNA|AK066798|CDS+3'UTR	2.08638	-0.722991	0.807425	-0.949229	0.540253	-0.540253	0.0446949	-0.0870237	1.4757	-0.291139	0.0500698	-0.0446949	1.35628	-0.843425	0.0578198	-0.264399	-0.0578198	0.323369	0.789003	-1.08898	-0.12898	0.12898	1.33081	-1.35354
Os11g0632200|mRNA|AK102163|CDS+3'UTR	1.98059	-1.89343	0.695493	-1.61772	0.778122	-0.695493	3.66439	0.26457	-0.156892	-1.34627	0.156892	-2.39493	1.3645	-0.0482025	0.0582008	0.0258899	-0.0258894	-0.0671206	1.16456	-0.865392	0.865392	-0.898262	1.54385	-1.81779
Os04g0568400|mRNA|AK103546|CDS+3'UTR	0.881757	-0.153111	0.160783	0.00624514	-0.00624561	-0.434759	0.468793	-0.037425	-0.0256214	-0.341306	0.0256219	0.703265	0.63583	0.157706	-0.92553	-0.157707	-0.427158	0.525088	0.18807	-0.532612	2.00798	-1.19418	0.902438	-0.18807
Os11g0267300|mRNA|AK100529|CDS+3'UTR	2.1622	-0.491487	0.64328	-0.600067	0.491487	-1.06351	-0.434806	-0.141974	0.636746	0.253714	0.141974	-1.5839	1.13157	0.702244	-0.251721	-1.01974	-0.68911	0.251722	0.0978909	-0.230934	2.34549	-0.71054	1.17472	-0.0978909
Os01g0720900|COMBINER|CI405530|x	2.95421	-1.56528	0.972323	-0.826659	0.82666	-1.24005	-0.00327587	-0.0871377	0.121599	-0.07406	0.111131	0.00327587	0.0544138	0.329301	0.0194349	-0.0194349	-0.0628943	-0.0928192	0.474431	-0.47443	2.99725	-0.83033	1.66503	-0.737039
Os03g0567100|mRNA|AK109220|CDS+3'UTR	1.56733	0.183568	-0.295798	-1.04378	0.0502405	-0.0502405	-0.667224	0.354759	-0.197263	0.205939	0.197264	-0.205314	-1.00664	0.316719	-0.00625896	0.00625944	0.187681	-0.102164	-0.594425	0.35113	0.0993528	-0.634604	-0.0993538	0.455832
Os05g0155200|mRNA|AK111696|CDS+3'UTR	2.9276	-1.17087	1.30702	-0.871009	0.845764	-0.845764	0.0260782	-0.0392275	0.147559	-0.0260782	1.7124	-0.110089	0.0243816	0.0354581	0.457369	-0.0243821	-0.052207	-0.0767422	0.00986767	-0.00986767	0.994374	-0.065381	1.08125	-0.123941
Os08g0484600|mRNA|AK100591|CDS+3'UTR	0.578257	-0.336516	0.0903616	-0.467494	0.318413	-0.0903606	0.192864	-0.876045	0.124342	-0.124343	-0.141907	0.221406	-0.630266	0.626936	-0.340112	0.863684	-0.214544	0.214543	0.0283346	0.503527	-0.0283356	0.823559	-0.0449686	-0.313567
Os07g0175600|mRNA|AK073569|CDS+3'UTR	2.48106	-0.57363	1.05242	-0.466427	0.466428	-1.04601	-0.169689	-0.200352	0.422281	0.0279527	0.83095	-0.0279522	-0.00430584	0.0126805	0.00430536	-0.0292845	-0.0396256	0.226027	0.660648	-0.660648	1.36972	-0.833539	0.801755	-1.53177
Os06g0109200|mRNA|AK099078|CDS+3'UTR	1.432	-1.91134	0.807944	-0.435029	0.435029	-0.689756	0.105747	0.079185	-0.0791855	-0.226671	0.393384	-0.135499	0.789416	1.34965	0.383771	-0.383771	-0.396242	-0.413028	0.58588	-1.02922	0.600952	-0.978009	1.7514	-0.585879
Os08g0514200|COMBINER|AU174230|6	0.965995	0.123088	-0.123088	-0.248308	-0.5866	0.655427	1.18897	-0.1525	-0.869638	0.1525	0.656579	-0.428688	-0.442033	0.530066	-1.08298	0.442034	-1.0096	0.902786	-0.501962	0.0953884	0.0594206	-0.0594196	0.232378	-0.414708
Os07g0609000|mRNA|AK104937|CDS+3'UTR	0.531493	0.013711	-0.078764	-0.0443029	0.207675	-0.01371	0.434175	-0.519143	-0.179542	-0.454615	0.179542	0.247625	0.082861	-0.243704	0.300409	-0.148754	0.371216	-0.082861	0.415963	-0.356631	-0.419359	1.08105	-0.566485	0.356632
Os03g0234900|mRNA|AK104936|CDS+3'UTR	2.68927	-0.886032	1.49683	-0.634857	0.53694	-0.536941	-0.0383706	-0.0824509	1.63221	-0.110989	0.683614	0.0383706	0.00648356	0.039722	0.0232515	-0.00648403	-0.0455508	-0.0567446	0.684013	-0.684013	1.87049	-0.960226	2.32458	-1.09306
Os05g0105500|COMBINER_EST|CB677483|7	3.41049	-0.705255	2.99702	0.16364	-0.16364	-0.266798	1.4407	-0.613104	0.764794	-0.374522	0.0584245	-0.0584245	0.147418	0.921321	0.0134463	-0.0134463	-0.0548568	-0.0629783	0.0122552	-0.0122547	0.598642	-0.0322943	2.00318	-0.320973
Os05g0307000|COMBINER_EST|Os05g0307000|8	1.40419	-0.0563355	0.508301	-0.347759	0.0563355	-0.0579386	0.147737	0.00418663	-0.0415955	-0.0321455	0.627583	-0.00418663	0.0991783	0.233851	-0.956223	-1.24669	-0.0468016	0.0468006	-0.578522	0.00508499	0.338364	0.0377922	-0.00508499	-0.054719
Os03g0755800|COMBINER_EST|CI257805|6	1.16417	-0.435584	0.205911	-0.143661	0.143662	-0.501334	-0.509417	0.0165634	0.0164781	0.728	-0.0164776	-0.460587	-0.620586	0.213573	0.675287	-0.213573	1.00458	-0.33944	0.452464	-0.717588	0.554744	-0.452464	1.59975	-0.504271
Os10g0352200|mRNA|AK111071|CDS+3'UTR	3.07778	-0.467114	3.12186	-0.0163236	0.016324	-0.0737367	-0.333295	-0.367716	0.028769	-0.0287695	0.236115	0.165838	-0.0386767	0.0125971	-0.0125966	-0.0327697	0.242264	0.150182	0.0114226	-0.0114226	-0.0314384	0.148251	2.04533	-0.317043
Os06g0118600|mRNA|AK071942|CDS+3'UTR	1.23454	-0.212659	1.27584	-0.732893	-0.74479	0.212659	-0.742053	0.352489	-0.352489	0.885088	-0.390345	0.430314	-0.00556612	0.908125	-0.196238	0.937526	-0.69788	0.00556612	-1.57282	1.39547	-0.595264	0.311525	-0.232127	0.232127
Os12g0167900|mRNA|D38597|CDS	1.33976	-0.207972	1.1789	-0.435167	0.155832	-0.155832	0.909546	-0.740724	-0.27954	0.27954	0.435493	-0.284582	-0.163489	0.163489	2.13821	1.52854	-0.226761	-0.229806	0.234013	0.186868	-1.22535	-1.9205	0.087533	-0.087532
Os09g0321300|mRNA|AK064008|CDS+3'UTR	0	0.25304	-0.537865	0	-0.566498	0.0924482	0.131386	0.187243	-0.0306911	0.0306892	-0.11754	-0.167473	0.0399437	0.149166	-0.0133362	-0.0208149	-0.139839	0.0133362	0.0789604	-0.0123253	0.0123253	-0.259808	0.227203	-0.133619
Os07g0510200|mRNA|AK101250|CDS+3'UTR	-0.0553923	0.0732412	-0.496199	0.0553923	-0.405261	0.138882	-0.561316	-0.110597	0.140006	0.547871	-0.353508	0.110597	-0.946376	0.190694	-0.175138	0.265918	-0.374558	0.175138	-0.0756578	0.38755	-0.474455	-0.271361	0.0756578	0.406746
Os03g0159800|mRNA|AK067149|CDS+3'UTR	1.01047	0.14393	2.49627	-0.143929	-0.460672	-0.347976	-0.207946	-0.235067	0.0207357	-0.0207357	0.211343	0.081265	-0.011085	0.0491052	0.0232806	0.011085	-0.040926	-0.0420194	0.652051	-0.209833	0.07761	-0.07761	0.682091	-0.146227
Os03g0151500|mRNA|AK109181|CDS+3'UTR	1.74997	0.0526824	1.50951	-0.0526824	-0.683534	-0.751298	-0.0340753	-0.0601068	0.0340757	-0.0525975	0.433589	0.477434	-0.617702	0.391344	-0.115856	0.256367	-0.727333	0.115855	-0.0214534	-0.0354338	-0.0347624	0.125864	0.0427294	0.0214534
Os11g0549300|COMBINER_EST|Os11g0549300|8	1.95258	-1.07476	1.14965	-0.349004	0.349004	-0.808205	-0.033277	-0.0586958	0.033277	-0.0518417	0.541641	0.937756	0.0532999	0.70832	0.0055089	-0.0055089	-0.0635939	-0.0634651	0.42256	-0.109618	0.33445	-0.0565424	0.013217	-0.0132165
Os06g0296700|mRNA|AK065533|CDS+3'UTR	2.86366	-0.911527	0.87179	-0.87179	1.19455	-0.953095	1.80827	-0.391584	0.0417647	-0.0417643	2.86032	-0.0879526	-0.0115838	0.0410418	0.0222998	0.0115843	-0.0479403	-0.0484424	-0.0263724	-0.0384846	-0.0253458	0.122271	0.057198	0.0253458
Os10g0470900|mRNA|AK059172|CDS+3'UTR	-0.437186	0.401955	-0.218074	0.284907	-0.067111	0.0671101	-0.401942	0.103257	-0.103258	0.379246	-0.32365	0.565893	-0.610587	0.245484	-0.58309	0.522469	-0.245485	0.528412	-0.411016	0.257039	-0.257038	0.610806	-0.358549	0.575754
Os03g0695400|mRNA|AK070048|CDS+3'UTR	1.05792	0.204685	1.05792	-0.204685	-1.07507	-0.520664	0.157406	0.324975	-0.355119	-0.435129	0.0699229	-0.0699224	-0.0351725	0.0168591	0.0751567	-0.0168591	-0.0402317	0.291818	-0.0290837	0.0290837	-0.060195	0.0608778	2.32791	-0.376317
Os08g0326600|mRNA|AK065219|CDS+3'UTR	-0.106848	0.344692	0.0775166	-0.0775175	0.195632	-0.13302	-0.0858698	0.215402	0.164917	-0.0397892	0.0397892	-0.263741	-0.99243	0.515829	-0.0610237	0.773787	-0.0298176	0.0298176	-0.636893	0.019289	-0.0192881	-1.17328	0.21362	0.100702
Os09g0500100|mRNA|AK119477|CDS+3'UTR	1.66744	-0.166229	0.696741	-0.3827	0.164153	-0.164153	-0.464599	-0.484905	-0.0119176	0.0119176	0.128347	0.371169	-0.0419402	0.0419407	0.331037	0.419718	-0.0912318	-0.0941157	0.975677	0.259436	-0.0745778	0.012269	-0.012269	-0.0686612
Os04g0309400|mRNA|AK120707|CDS+3'UTR	0.830719	0.00419951	-0.00419903	-0.0566297	-0.542413	0.465737	-0.247861	-0.634035	-0.476207	0.247861	0.755708	0.424861	0.59114	-0.182413	0.175764	-0.2682	-0.175765	0.338371	0.185112	-0.365101	1.21918	-0.577701	0.722156	-0.185112
Os08g0435900|mRNA|AK067809|CDS+3'UTR	1.91226	-1.18332	-0.491613	1.10257	0.308657	-0.308657	-0.282181	-0.213871	0.213871	0.33125	2.04294	-0.299664	-0.024364	0.0243635	0.0269322	0.394201	-0.0780673	-0.0823922	-0.0573659	0.0562954	0.11152	-0.0257468	0.0257468	-0.0514183
Os12g0188700|mRNA|AK120500|CDS+3'UTR	1.64512	-1.03475	1.20085	-0.262454	0.262454	-0.79852	0.195027	-0.929027	1.01079	-1.44675	1.43723	-0.195027	-0.00823402	0.0388756	0.013773	0.00823402	-0.0668592	-0.0732732	-0.071177	-0.0771308	0.0719223	0.0711765	1.32442	-0.162701
Os11g0167800|mRNA|AF039573|CDS+3'UTR	3.37329	-0.829013	-0.139773	0.139773	0.377254	-0.579481	0.00745726	-0.00980902	0.0510311	-0.0232382	3.02631	-0.00745726	-0.0133071	0.03197	0.0133071	0.186342	-0.0780215	-0.0855412	-0.0961237	-0.101355	0.0915847	0.0454478	2.14831	-0.0454474
Os12g0102700|mRNA|AK119290|CDS+3'UTR	-0.787879	0.435905	-1.1425	0.334469	-0.33447	0.595619	-0.384124	0.416415	0.384124	-1.13901	0.527098	-0.65983	0.97056	-1.22232	0.273934	-0.707379	0.751254	-0.273934	-0.477829	0.111661	0.291898	0.716147	-0.441917	-0.111661
Os10g0580500|COMBINER_EST|CI442398|6	0.326542	-0.0221052	-0.136062	-0.0224915	0.252409	0.0221057	-0.439852	-0.252123	0.361682	0.351243	-0.965717	0.252123	0.92246	-0.81676	0.0334191	-0.0334187	-0.119954	0.123004	-0.186038	-0.254508	0.0756369	0.175354	0.440554	-0.0756373
Os12g0287200|mRNA|AK121477|CDS+3'UTR	0.0106678	0.132261	-0.657844	-0.0650806	0.194618	-0.0106688	-0.0199652	0.146909	-0.028511	0.30295	0.0199652	-0.338099	0.332025	0.23858	-0.336324	-0.0429649	0.0220966	-0.0220966	-0.144392	0.0277309	-0.213255	0.270506	-0.0277309	0.212928
Os07g0641300|COMBINER_EST|Os07g0641300|8	3.70125	-0.502109	-0.164365	-0.00708151	0.439988	0.00708103	0.401025	-0.0754938	0.384095	-0.0279632	-0.102943	0.0279636	2.75088	-0.648689	0.488371	-0.344608	0.174703	-0.174704	-0.0648356	-0.0156865	0.0156865	0.0873485	1.34165	-0.196863
Os07g0484500|mRNA|AK064741|CDS+3'UTR	-0.15216	0.15216	-1.33909	0.26404	-1.11087	0.172889	0.519807	1.03558	0.0954437	-0.0954433	-0.685113	-0.366274	2.51159	-0.915948	-0.114938	-0.112166	0.246508	0.112165	-0.0941181	1.18384	-0.298725	-0.22719	0.0941181	0.771424
Os04g0227500|mRNA|AK060052|CDS+3'UTR	3.54834	-0.474067	-0.144315	0.0133257	0.978401	-0.0133262	0.44163	-0.00879717	0.766271	0.00879717	-0.0509911	-0.0731101	3.29995	-0.519088	0.0801735	-0.0801735	0.282491	-0.160872	-0.0487742	-0.00458384	0.0240369	0.0951471	-0.0321302	0.00458384
Os06g0252300|mRNA|AY224502|CDS	0.2226	0.0145874	-0.456697	-0.0145864	-0.196659	0.230675	-1.00576	0.301481	0.0226803	-0.0426941	0.176841	-0.0226812	0.742103	-0.208946	-0.0362616	0.0362606	-0.725986	0.0407143	0.158845	0.041029	-0.417521	-0.235212	-0.041028	0.725886
Os09g0466400|mRNA|AK108246|CDS+3'UTR	0.342724	-0.571753	0.132107	-0.209798	0.0355072	-0.0355072	-0.484825	1.2943	-0.421177	-0.685046	0.421177	0.903235	2.33834	-0.880042	-0.0234542	-0.624061	0.163845	0.0234537	-0.100441	-0.0604749	-0.0353765	0.0353761	0.192672	0.724041
Os05g0426300|mRNA|AK100779|CDS+3'UTR	0.843717	0.035677	-0.035676	-0.116411	0.478544	-0.081193	-0.828845	-0.0657539	0.134443	0.0377913	-0.0377903	0.494286	-0.144049	0.150521	0.144049	0.251988	-0.386268	-0.253068	-1.45556	-0.20561	0.205609	1.07438	-0.623342	0.432238
Os07g0490400|mRNA|AK067941|CDS+3'UTR	1.06438	-0.204768	-0.0684824	-0.153763	0.192917	0.0684829	-0.0516939	-0.671164	0.636651	0.0516939	0.158273	-0.18518	0.870283	0.0401526	-0.0221653	-0.226275	0.0221653	-0.198828	0.0688753	-0.46421	-0.238847	0.0915279	0.124247	-0.0688763
Os07g0691800|mRNA|AK058808|UTR	0.233959	0.0756092	-0.207445	-0.131032	0.430638	-0.0756092	0.123951	-0.0979633	0.285468	-0.636205	0.0979643	-0.542501	0.598124	-0.0795727	0.302679	-0.159827	0.0727062	-0.0727072	0.349755	-0.210675	0.427788	-0.28977	0.210675	-0.231337
Os01g0117500|COMBINER_EST|Os01g0117500|8	4.97436	-0.532814	-0.0719738	0.0555372	1.79618	-0.0555372	1.67074	-0.0399637	0.0399632	-0.360159	0.660495	-0.431519	2.41896	-0.18459	0.0776024	-0.0776024	0.211111	-0.152846	0.513477	-0.0982127	-0.0295892	0.0422592	0.0295892	-0.0705633
Os05g0397800|mRNA|AK064931|CDS+3'UTR	2.33314	-1.21988	0.202722	-0.56142	0.328163	-0.202722	0.316752	-0.316752	1.0258	-1.5163	1.67916	-0.624958	1.57146	-1.33576	0.685622	0.136265	-0.28619	-0.136265	0.136569	-1.15148	-0.457681	-0.136569	1.2379	0.14372
Os03g0299900|mRNA|AY338235|CDS	-0.00361824	0.0479355	-0.622876	-0.00781059	0.00361729	0.123821	-0.286727	-0.192412	0.612313	0.221581	0.192412	-0.262581	-0.0449791	-0.173726	0.557659	-0.0517092	0.266859	0.0449791	0.138988	-0.144197	0.16511	-0.487335	0.41033	-0.138987
Os07g0491600|mRNA|AK059584|CDS+3'UTR	1.88422	-0.703175	0.00084734	-0.0596194	0.0698257	-0.000846863	0.323707	0.564594	-0.0430441	0.0430441	-0.262363	-0.109056	1.1406	-1.22106	0.260679	-0.242236	-0.388789	0.242236	0.129876	-0.129876	-0.251942	0.181738	0.859006	-0.256302
Os09g0401300|mRNA|AK071001|CDS+3'UTR	0.616589	-0.00838661	0.00838661	0.119444	-0.0298872	-0.0865421	-1.3211	0.00823689	0.614594	-0.00823689	0.370741	-0.361112	1.10585	-0.288107	0.604536	0.0117974	-0.112185	-0.0117974	0.0898333	-0.272584	0.0132771	-0.0132771	0.439929	-0.212987
Os02g0635800|mRNA|AK061568|CDS+3'UTR	4.27537	-0.538818	-0.0676832	0.00527334	0.747031	-0.00527287	0.284154	-0.0129371	0.378514	0.0129366	-0.032186	-0.0629606	1.13962	0.534508	-0.0176706	-0.147779	0.0176711	-0.223566	-0.0267949	-0.00192833	0.00192785	0.0820374	1.22902	-0.178431
Os04g0440100|mRNA|AK101324|CDS+3'UTR	0.38036	-0.0188522	-0.436485	-0.0638094	0.0188532	0.179749	0.0203247	0.107092	0.172308	-0.0222225	-0.0203238	-0.0329409	0.426191	-0.486691	-0.0934105	0.0934114	-0.0945683	0.17999	0.136754	-0.136753	-0.257445	-0.18689	0.138235	0.193946
Os03g0333100|mRNA|AK060242|CDS+3'UTR	3.62807	-0.47128	-0.0228839	0.0228839	1.2625	-0.0466995	0.0922599	-0.179268	0.191493	-0.15973	-0.0922604	0.430678	0.513999	-0.0538087	-0.181407	-0.298363	0.0725732	0.0538092	0.697312	-0.122641	-0.0440421	0.0440421	0.383031	-0.112335
Os06g0147200|mRNA|AK070059|CDS+3'UTR	3.40265	-0.463465	-0.0163784	0.0163779	1.68103	-0.100005	0.251529	-0.00908041	0.352313	0.00908041	-0.0147543	-0.0478353	1.77399	-0.00767136	0.00767136	-0.56769	0.510709	-0.688652	-0.0145178	0.000860691	-0.000861168	0.0913463	0.518413	-0.0746088
Os02g0701600|mRNA|AK061746|CDS+3'UTR	0.57057	-0.161625	-0.819075	0.0659628	-0.0659637	0.156967	0.750125	-0.0186253	-0.0203867	-0.10519	0.101637	0.0186253	1.52059	-1.92003	-0.31356	-0.237737	0.403306	0.237737	0.524089	0.120058	-0.120058	-0.129962	-0.460011	0.533637
(+)E1A_r60_3	0.124781	0.19606	-1.13407	-0.12478	-1.42605	0.329937	-0.575865	0.668184	-0.647716	1.12055	-1.53849	0.575867	-0.231697	0.98984	-2.98345	0.231697	-1.79042	0.707108	-1.24388	0.708328	-0.683285	0.790106	-0.913768	0.683285
Os11g0672700|mRNA|AK101124|CDS+3'UTR	1.86929	-0.340343	-0.222391	0.0166144	0.144619	-0.0166144	1.26615	0.036459	0.070797	-0.0364594	-0.674557	-0.713371	1.52959	0.264049	0.0693445	-0.0693445	-0.14728	-0.250448	-0.448199	1.11802	-0.77316	-0.80046	0.749285	0.448199
Os08g0490300|mRNA|AK066895|CDS+3'UTR	1.58253	0.15751	-0.763514	-0.63918	0.166883	-0.15751	4.02535	1.37923	-0.0619354	-1.14926	0.0619349	-0.347326	1.87024	-0.517997	0.328162	-0.156944	-0.319851	0.156944	-1.08659	0.391222	-0.673653	-0.391223	1.18296	1.27299
Os04g0103200|mRNA|AK060850|CDS+3'UTR	1.39954	0.0552034	-0.201801	-0.363609	0.4855	-0.055203	3.48451	0.456758	-0.464612	-0.9472	-0.0424128	0.0424123	0.990082	0.332063	-0.234621	-0.136124	0.0408998	-0.0408998	-0.27499	-0.0541043	-0.146195	0.0541043	0.428274	0.3218
Os07g0646300|mRNA|AK066044|CDS+3'UTR	1.03626	0.00700474	-0.00700521	-0.280427	0.180112	-0.0915613	-0.760521	-0.0630574	0.0630569	0.128805	-1.58112	0.195508	-0.098444	-0.233159	0.129559	0.245454	-1.10727	0.0984435	-1.47805	0.141524	-0.459187	0.368523	-0.141524	0.315649
Os03g0834000|mRNA|AK062149|CDS+3'UTR	0.690395	-0.219119	0.075326	-0.075326	0.344304	-0.125922	0.292417	-0.0666323	0.532984	-0.176378	0.0666313	-0.308338	0.239277	-0.228675	-0.00263214	0.00263214	0.520265	-0.148882	0.0906858	-0.0273104	0.601208	-0.147348	0.0273104	-0.208293
Os12g0177500|mRNA|AK064771|CDS+3'UTR	0.845407	0.236668	-0.423301	-0.236668	-0.265998	0.322311	-0.231783	-0.386082	0.231783	1.03018	-0.345531	1.18743	1.20389	1.09155	-0.337239	0.0879636	-0.62851	-0.0879641	0.142166	-0.017004	-0.76628	-0.455583	0.0170035	1.21549
Os07g0121000|mRNA|AK072975|CDS+3'UTR	3.09351	0.0545034	-0.401058	-0.371187	0.511663	-0.0545034	-0.0881319	-0.208929	0.0881319	0.164059	-0.368581	0.532104	1.4137	-0.48887	-0.0439434	-0.182004	0.0439434	0.167193	0.379279	0.155829	-0.292276	-0.155829	0.930263	-0.247587
Os02g0209100|mRNA|AK099955|CDS+3'UTR	0.0361815	-0.00960827	-0.167373	0.0692968	0.00960827	-0.0544348	-0.100089	0.052702	0.0354481	0.0156403	-0.436875	-0.0156403	-0.174768	0.261456	0.174768	0.219882	-0.211116	-0.265264	0.184922	-0.157695	-0.106522	0.127071	0.106522	-0.25028
Os01g0844500|COMBINER_EST|CI189557|6	2.61979	-0.913297	1.18564	0.172243	-0.172244	-0.481105	0.00352144	-0.128762	0.818135	0.035943	-0.00352144	-0.0936461	1.99008	-0.125444	0.0648413	0.0151901	-0.0151901	-0.0643492	0.0114088	0.000188351	-0.016573	0.126354	-0.018343	-0.000188351
Os09g0281600|mRNA|AK067020|CDS+3'UTR	-0.00560665	0.0781107	-0.454872	0.0056057	-0.461561	0.0806227	0.133104	-0.0386076	0.181646	0.0386076	-0.639677	-0.162265	0.0102043	-0.040555	-0.00750256	0.325565	-0.358324	0.0075016	0.149071	0.284383	-0.145782	0.121738	-0.121738	-0.249769
Os11g0576400|COMBINER_EST|Os11g0576400|8	0.888265	-0.143087	-0.319876	-0.151795	0.46829	0.143087	2.97819	-0.12247	0.267525	0.12247	-0.974243	-1.0487	0.247169	1.26723	0.119179	-1.00712	-0.11918	-0.862933	0.462186	-0.911472	0.330677	-0.330677	0.761136	-0.433798
Os02g0163300|mRNA|AK064737|CDS+3'UTR	-0.0316591	0.0865107	-0.00901222	0.0155106	0.00901318	-0.112706	-0.303678	0.137698	-0.021513	0.183836	-0.314643	0.0215139	-0.362756	0.516619	-0.102211	0.281913	-0.399611	0.10221	-0.172425	-0.0264244	0.113349	-0.591359	0.0400429	0.0264254
Os10g0515400|COMBINER_EST|Os10g0515400|8	2.6089	-1.09437	1.0571	-0.593469	0.59347	-0.741571	0.498064	-1.69484	0.604223	-1.42526	0.116502	-0.116502	1.00477	-0.0240841	0.0585632	0.0193377	-0.0193381	-0.0520334	0.176595	-0.176595	2.37136	-0.90272	0.765622	-0.263948
Os04g0632400|mRNA|AK101815|CDS+3'UTR	2.28007	-0.492608	0.492608	-1.27275	0.882998	-0.773035	-0.166048	-0.305789	0.783875	0.166048	1.335	-0.373557	0.802459	-0.0157256	0.0527911	0.0157261	-0.024528	-0.0534425	0.485364	-0.485364	2.58821	-0.822949	0.863439	-0.553616
Os08g0229600|mRNA|AK065192|CDS+3'UTR	1.24922	-0.970761	0.637276	-0.896513	0.594768	-0.594768	-0.097806	-0.163008	0.269822	0.143915	0.0548048	-0.0548043	-0.125561	0.322464	0.0999122	-0.225337	-0.0999117	0.660214	0.0173907	-0.00364304	-0.0258651	0.140676	-0.0068512	0.00364256
Os11g0231400|mRNA|AK108047|CDS+3'UTR	1.39364	-0.623601	0.113454	-0.523767	0.303273	-0.113454	-0.0321689	-0.0889854	0.0882649	-0.076354	0.145366	0.0321689	3.05128	0.826651	0.0173435	-0.017343	-0.057662	-0.0813031	0.642145	-0.0570793	2.02237	-0.298762	-0.00462675	0.00462627
Os09g0500300|mRNA|AK100152|CDS+3'UTR	0.978868	0.00545931	-0.270442	-0.00545883	-0.770774	0.183045	-0.107871	1.08818	-0.448837	0.270646	0.0565195	-0.0565195	0.0140872	0.0288811	0.0191951	-0.0140872	-0.0535865	-0.0753803	0.626415	-0.304565	0.443518	-0.247466	-0.0686255	0.0686255
ETG02_36680	0.435638	-0.0036931	0.00369358	-0.00598145	0.0115309	-0.0304441	-0.0262308	-0.11582	0.0927444	-0.0417686	0.0262308	0.0357594	0.909514	0.302657	-0.0613194	-0.0794926	0.00743008	-0.00743008	-0.0505509	-0.0154567	-0.00137568	0.0374427	0.0336018	0.00137568
Os01g0203000|mRNA|AK067471|5'UTR+CDS	0.270501	-0.169891	0.16989	-0.346558	0.236921	-0.431066	-0.178782	0.108503	0.171704	-0.108503	0.217423	-0.315413	0.0287781	-0.149115	-0.0287771	0.0361576	-0.0469742	0.071269	0.297516	-0.17487	-0.321558	0.0989895	0.770664	-0.0989904
Os07g0608300|mRNA|AK106096|CDS+3'UTR	0.266075	-0.239942	0.111978	-0.260414	0.203922	-0.111978	2.53794	-0.0702124	-0.0226946	0.0226946	0.263811	-0.378255	-0.13997	0.40903	-0.0809317	-0.0349188	0.0404911	0.0349188	0.221143	-0.555099	0.127931	-0.127931	0.5712	-0.203856
Os04g0555300|mRNA|AK103226|CDS+3'UTR	-0.347601	-2.02066	0.941926	0.347601	0.370027	-1.65895	2.49592	-1.49343	2.09414	-2.2367	1.49343	-2.04477	-0.0983019	-0.0680723	2.54497	0.0381665	-0.0381665	0.63178	1.39696	-0.0899587	0.0899582	-0.92034	0.470581	-1.01778
Os06g0329900|mRNA|AK068748|CDS+3'UTR	3.21947	-0.240784	0.135594	-0.135594	0.907927	-0.219716	-0.0477524	-0.0880208	0.0477524	-0.0761628	0.236105	0.119155	0.00603342	0.0406051	0.0217867	-0.00603342	-0.0420856	-0.0526652	0.0131502	-0.0131497	0.711109	-0.0440431	2.21337	-0.373538
Os01g0363500|mRNA|AK067388|CDS+3'UTR	0.405858	-0.00679493	0.00679493	-0.0923653	-0.152902	0.332112	-0.286336	0.21194	-0.222839	1.26879	-0.21194	0.973167	-1.04131	0.534032	-0.409467	0.485441	-0.605543	0.409467	-1.54466	-0.880373	-0.023252	0.690059	0.484911	0.023252
(+)E1A_r60_a97	0.088048	0.181998	-1.34918	-0.088047	-1.73727	0.452999	-0.422776	1.24362	-0.633767	1.79617	-1.4764	0.422776	-0.304917	1.07569	-3.00142	0.304918	-2.0518	0.911098	-1.11859	0.774185	-0.594281	1.22478	-0.976508	0.59428
Os05g0339800|COMBINER|CI164552|6	1.38024	0.028965	1.13688	-0.395801	-0.028965	-0.780146	-0.488251	-0.44342	-0.128698	0.128698	0.413429	0.2623	-0.253325	0.596093	0.0688796	-0.0688791	-0.585555	0.766892	-1.11906	0.289667	0.0852561	-1.13147	0.780027	-0.0852566
Os06g0604000|mRNA|AK061163|CDS+3'UTR	0.57392	-0.141522	0.141523	0.699574	-1.57275	-0.174105	-0.0393324	-0.0716252	0.0393324	-0.0608511	0.450231	0.172761	-0.00309086	0.0488377	0.0216746	0.00309038	-0.0385833	-0.0430331	0.0119324	-0.0119324	-0.0299077	0.148287	1.24827	-0.128557
Os09g0516900|mRNA|AK058746|CDS+3'UTR	0.388427	-0.049201	0.361977	-0.078784	-0.0109081	0.0109081	-0.0420294	-0.377484	0.0420303	0.562738	0.116796	-0.253717	-1.09097	0.369262	0.145235	0.395615	-0.457822	-0.145236	0.0432253	0.199847	-0.0223293	-0.213138	0.0223293	-0.740809
Os03g0802500|mRNA|AK070731|CDS+3'UTR	1.18131	0.244236	0.214182	-0.620319	-1.52043	-0.214182	-0.0538754	-0.0203567	0.0203567	-0.0478802	0.298715	0.177845	-0.019906	0.452309	-0.0361943	0.0199065	-0.0472279	0.328878	0.810281	-0.132435	-0.0622063	0.111795	0.00598049	-0.00598049
Os02g0654300|mRNA|AK101944|CDS+3'UTR	2.00359	0.307497	2.22972	-0.307498	-0.552882	-0.333453	0.223055	-0.234019	-0.0660405	-0.15633	0.646853	0.0660405	-0.00857449	0.0510402	0.0215893	0.00857496	-0.0365043	-0.0392995	0.0269065	0.116319	-0.0978188	0.0726852	-0.0269065	-0.0406756
Os12g0552300|COMBINER_EST|Os12g0552300|8	0.607273	-0.838946	0.478405	-0.877893	0.10701	-0.10701	-0.171382	-0.0545406	1.44047	-0.120872	0.65313	0.0545411	-0.019917	0.0408006	0.413092	0.019917	-0.0476866	-0.049304	0.774313	0.0517082	-0.417948	-0.135858	0.737842	-0.0517087
Os09g0567400|mRNA|AY345241|CDS	0.585316	-0.589212	0.376804	-0.197672	-0.0537081	0.0537081	0.576299	-0.157056	0.420848	-0.299387	0.157056	-0.880176	0.193666	-0.249307	0.430118	0.0857601	-0.535858	-0.0857592	0.409446	0.0634747	0.179897	-0.459498	-0.0634737	-0.423172
Os05g0502000|COMBINER_EST|CI098691|6	1.847	-1.14434	1.86167	-0.363168	0.363169	-0.890151	-0.032527	-0.0572109	0.032527	-0.0501552	0.404064	0.273046	-0.0109844	0.0464578	0.0222511	0.0109839	-0.0422602	-0.0426478	0.488315	-0.113926	-0.0670786	0.0893993	0.0123272	-0.0123277
Os08g0486800|COMBINER|CI546700|x	0.0716	0.179603	-0.875866	-0.0716	-0.799266	0.184428	0.117724	0.63891	-0.117724	0.335774	-0.202412	-0.269497	0.209946	0.383966	-0.653168	-0.492806	-0.12934	0.129339	-0.149908	0.0353146	0.0173264	0.0571899	-0.0173264	-0.172853
Os03g0365200|mRNA|AK066283|CDS+3'UTR	2.36513	-0.71426	1.82829	-0.269146	-0.187267	0.187268	1.46024	-0.448575	-0.0449605	-0.124351	1.26441	0.044961	-0.145077	0.63187	0.261236	-0.267856	-0.255786	0.145077	0.0257235	0.236982	-0.109028	0.0323491	-0.0257235	-0.0604882
Os03g0100200|mRNA|AK104982|CDS+3'UTR	1.42684	-0.103579	0.438094	-0.658558	0.103579	-0.441887	0.667953	-0.409195	0.483524	-0.928431	0.409195	-0.463829	-0.945974	0.0547853	0.0145969	0.0845275	-1.02608	-0.0145969	-0.40818	-0.4198	0.146776	0.237964	0.022902	-0.022902
Os06g0497200|COMBINER_EST|Os06g0497200|8	0.0113878	-0.00373364	0.0623384	-0.0370874	0.00373316	-0.0514097	-0.028616	-0.049201	0.028616	-0.0487599	0.459141	0.319113	-0.00963879	0.0411863	0.0205412	0.00963926	-0.0495567	-0.0510197	0.629663	-0.52071	0.220983	0.311406	-0.220983	-0.350265
Os01g0637800|COMBINER_EST|CI105260|6	2.85775	-0.374154	0.0783386	-0.0199862	0.0199857	-0.0327778	-0.0277333	-0.047214	0.0277333	-0.0488648	0.474831	0.33017	-0.0090704	0.0411863	0.0189767	0.00906992	-0.0509191	-0.0536847	-0.0331297	-0.0429511	1.86646	-0.249994	0.0869865	0.0331297
Os06g0156600|mRNA|AK104394|CDS+3'UTR	1.22017	0.437054	-0.571919	1.31655	-0.488776	-0.437053	0.690097	-0.960585	0.445248	-0.613662	0.385454	-0.385454	-0.00894737	0.0402031	0.0166397	0.00894737	-0.0546598	-0.0579557	0.967613	-0.224223	-0.0290065	0.0456614	0.0290065	-0.032393
Os03g0578900|COMBINER_EST|CI275807|6	0.391397	-0.206725	0.206726	-0.393015	0.503603	-0.551844	0.734268	-0.37375	0.237974	-0.418812	0.273585	-0.237974	-1.37109	0.347363	0.401488	-0.347363	0.931431	-0.51173	-0.350076	0.246425	0.00749397	-0.427348	0.118958	-0.00749397
Os12g0224400|COMBINER|CI432440|6	2.57086	-0.522476	-0.0901809	-0.195026	1.32498	0.0901809	-0.0333138	0.0333133	-0.110423	-0.184421	1.78628	0.916938	-0.00779295	0.0390949	0.0138412	0.00779247	-0.0628004	-0.0676189	-0.118591	-0.126508	0.705965	0.754446	0.0432224	-0.0432224
Os05g0129400|mRNA|AK102359|CDS+3'UTR	1.49148	-1.04651	1.07798	-0.463039	0.463039	-0.844779	1.27238	-0.938671	-0.529034	-0.602144	0.977174	0.529034	0.00568247	0.0508018	0.714288	-0.00568247	-0.0542989	-0.0612268	0.928719	-0.179053	-0.0582957	-0.0420594	0.40198	0.0420594
Os02g0490500|mRNA|AK071953|CDS+3'UTR	1.55367	-0.170003	-0.009933	0.00993252	0.71895	-0.028235	-0.028049	0.0245843	-0.0245843	-0.096838	0.489859	0.340046	-0.0128083	0.0303369	0.0128088	0.228294	-0.0794086	-0.0876298	0.772365	-0.19571	0.00522852	-0.0672502	0.0813346	-0.00522804
Os02g0617700|mRNA|AK058997|CDS+3'UTR	-0.253948	0.127892	-0.35195	0.139338	-0.106327	0.106327	0.318953	-0.0238571	-0.271103	-0.419875	0.0238562	0.665824	-0.0107536	0.0107536	-0.936813	-0.604036	1.65254	0.236763	-0.154899	0.016737	0.333467	-0.46673	-0.0167379	0.363395
Os05g0383200|mRNA|AK107536|CDS+3'UTR	-0.0367494	0.308253	-0.400751	0.0518522	0.0367498	-0.294959	0.322729	0.112647	-0.592165	-0.112647	0.807302	-0.485554	0.839069	-0.0276275	-0.153781	0.0276279	0.828932	-0.186625	-0.0576229	-0.445023	0.0576229	0.587761	-1.68598	0.387772
Os12g0244100|mRNA|AK119535|CDS+3'UTR	0.0398273	0.0975761	-0.635708	-0.0398273	-0.342812	0.0524292	0.448845	-0.138579	0.13858	-0.162768	-0.20644	0.19118	0.0465679	-0.17282	0.372141	-0.0381193	-0.106382	0.0381193	0.358672	-0.465677	-0.328302	0.741985	-0.407636	0.328302
Os08g0526300|mRNA|AK104593|CDS+3'UTR	2.90355	-0.376643	-0.0609975	-0.236256	0.584655	0.060998	0.0464625	-0.00708723	0.00708723	0.431094	-0.219692	-0.404494	2.87966	0.53383	-0.855897	-0.00511217	0.00511169	-1.1713	0.862371	0.0880666	-1.15163	-0.748178	0.458524	-0.0880671
Os09g0296500|mRNA|AK106991|CDS+3'UTR	3.53125	-0.543958	-0.171656	0.0396991	0.404049	-0.0396996	0.446264	-0.0173168	0.629336	0.0173168	-0.0591393	-0.0802689	3.14802	-0.448625	0.0780716	-0.0780721	0.321972	-0.154143	-0.0531297	-0.00650024	0.026329	0.0954013	-0.0311189	0.00650024
Os12g0284000|mRNA|AK062069|CDS+3'UTR	1.33405	-0.283473	-0.0682268	-0.384112	0.475282	0.0682268	-0.174779	0.270573	0.250249	-0.794674	-0.848541	0.174779	0.707744	-0.981934	0.191481	-0.191481	0.561202	-0.932703	0.120794	-0.120794	1.16735	-0.238814	0.346247	-0.281564
Os01g0136800|mRNA|AK072170|CDS+3'UTR	1.13846	-0.0952601	-1.41961	0.557015	-0.0689602	0.0689602	-0.206607	-0.673975	0.206607	0.427025	-0.592397	0.512769	0.859131	0.417419	-1.11755	-0.59234	-0.244163	0.244163	-1.23068	0.786161	0.0891056	-0.822973	0.595664	-0.0891056
Os01g0911300|mRNA|AK058462|CDS+3'UTR	1.85033	-0.761338	-0.0712724	-0.0954809	0.123695	0.0712724	1.17863	-0.163678	-1.08316	-0.854135	0.243914	0.163678	-0.120913	-0.62396	0.105547	0.0557747	-0.0557747	0.275602	0.335374	-0.957579	-0.335375	1.12512	-0.51003	0.551383
Os10g0329700|COMBINER_EST|CI223223|6	2.13491	-0.133396	-0.158176	0.0256729	0.448921	-0.0256729	0.389762	-0.0187483	0.427308	0.0187478	-0.0628343	-0.0855317	2.17649	-0.0891666	0.0813584	-0.0813584	0.268919	-0.152994	-0.0402431	-0.00152779	0.0238433	0.0927463	-0.0279422	0.00152779
Os01g0234800|mRNA|AK103163|CDS+3'UTR	0.578449	-0.0767241	-0.347342	-0.133022	0.076725	0.081667	-0.0769558	-0.381492	0.750326	0.120129	-0.325973	0.0769548	0.974288	-0.319001	0.0840845	-0.0840855	0.530418	-0.136004	-0.16079	0.361162	-0.0333261	0.0333271	0.12782	-0.150277
Os03g0859300|mRNA|AK073135|CDS+3'UTR	-0.193063	-0.105004	-0.188711	0.105004	0.13579	0.121467	0.252943	-0.0979557	0.232481	-0.264261	0.0979567	-0.147809	0.0004282	-0.000429153	-0.382708	0.0155754	-0.186256	0.0284252	0.159458	-0.016201	0.307605	-0.216349	0.0135803	-0.0135794
Os03g0816800|mRNA|AK071618|CDS+3'UTR	2.67701	-0.626606	0.28872	-0.28872	1.05034	-0.33656	0.329298	-0.0395718	0.431979	0.0395722	-0.0786514	-0.104056	0.721919	-0.00842285	-0.11829	0.304588	0.00842285	-0.374762	-0.0319982	0.00148916	0.0203295	0.0907564	-0.0266237	-0.00148964
Os07g0476900|mRNA|AK066045|CDS+3'UTR	3.30186	0.0383477	-0.0383477	0.630549	-0.136311	-0.241733	0.043293	-0.338197	0.110644	-0.043293	0.124925	-0.860807	0.99602	0.151761	-0.151761	-0.305713	0.863686	-0.437487	-0.0870113	0.072783	-0.0848632	-0.0135803	0.0135808	0.35449
Os02g0749800|mRNA|AK064731|CDS+3'UTR	1.05037	0.118153	-0.224094	-0.118153	1.15465	-0.183353	0.32409	-0.014986	0.401752	0.014986	-0.0483193	-0.0756316	1.45915	0.306521	-0.0634861	-0.212702	0.0634856	-0.281752	-0.0270472	0.00362301	0.0180831	0.0908237	-0.0263157	-0.00362349
Os01g0192300|mRNA|AK062109|CDS+3'UTR	0.465584	-0.255729	-0.0888701	0.0888705	0.514206	-0.132055	0.165874	-0.156287	1.19253	-0.263745	0.156287	-0.238418	2.12282	-0.0235019	-0.40612	-0.40814	0.814035	0.0235014	-0.0246425	0.00524235	0.016397	0.0907869	-0.0269856	-0.00524235
Os09g0306400|mRNA|AK098869|CDS+3'UTR	0.366252	0.452341	-1.49327	-0.0463505	-0.175673	0.0463514	-0.74008	0.673067	-0.750199	0.463849	-0.463849	0.706535	0.737146	-1.33946	1.83331	-1.11839	1.57066	-0.737146	0.164038	0.248422	-0.622311	-0.0796041	-0.0841846	0.0796041
Os06g0530200|mRNA|AK104077|CDS+3'UTR	0.322196	-0.0855274	0.0211525	-0.0211515	0.416951	-0.221176	0.416947	-0.195732	0.450265	-0.421509	0.195733	-0.457785	0.545165	-0.0981283	0.0981293	-0.201231	0.454566	-0.35612	0.190765	-0.190765	0.531784	-0.342784	0.321611	-0.300536
Os04g0564300|mRNA|AK111391|CDS+3'UTR	2.5634	-0.158197	-0.161417	-0.0740223	0.238992	0.0740223	-0.300289	-0.585615	0.267257	0.227171	1.46696	-0.227171	1.2106	-0.885593	-0.178362	-0.140182	0.140182	0.438548	-0.10643	0.106429	0.210917	0.604153	-0.636611	-0.292483
Os01g0764000|mRNA|AK060216|CDS+3'UTR	0.373072	-0.722339	0.520013	-0.373072	0.535581	-0.523758	0.168941	-0.168941	0.245895	-0.797378	0.212555	-0.668881	-0.0182657	0.0182657	-1.1973	0.602046	-1.0886	0.436872	0.0777054	0.708427	-0.160823	0.387941	-0.354448	-0.0777063
Os04g0674300|mRNA|AK059048|CDS+3'UTR	2.82776	0.0575824	-0.0575824	0.464925	-0.537412	-0.119974	0.130987	-0.130987	0.49378	0.217367	-0.14065	-0.173313	0.383367	-0.17552	-0.305149	-0.418632	0.17552	0.318719	-0.0626154	-0.0469885	-0.0459743	0.0459747	0.510275	0.352553
Os10g0487900|mRNA|AK109184|5'UTR+CDS	2.26551	-0.41638	0.406873	-0.472486	-0.212493	0.212493	-0.0151191	-1.67111	0.522246	-1.08706	0.126557	0.0151191	1.8642	-0.764966	0.37858	-0.487437	0.430234	-0.37858	0.0158205	-0.123748	-0.112597	-0.015821	1.28248	0.36014
Os10g0467600|mRNA|U34598|CDS+3'UTR	0.00957298	0.0395155	-0.0683031	-0.00957203	-0.107173	0.129404	0.747741	0.0502434	-0.0720434	-0.0502443	0.0668259	-0.126659	-0.108195	0.0174732	0.517219	0.144815	-0.0249567	-0.0174732	0.0237484	-0.0996418	0.0122509	-0.131063	0.169857	-0.0122509
Os02g0158800|mRNA|AK065389|CDS+3'UTR	2.47499	0.375435	-0.432142	0.132194	-0.132194	-0.255435	0.646655	0.209801	0.637742	-0.79317	-0.209801	-0.723187	3.0319	-0.390936	0.592578	-0.0218034	0.0218034	-0.0895171	-0.00130033	0.00510311	0.00130033	0.107117	-0.0262561	-0.00551939
Os12g0482700|mRNA|AK067039|CDS+3'UTR	0.0864439	0.0818625	-0.0818625	-0.224575	0.255837	-0.10095	2.10685	0.0981321	-0.0759115	-0.530016	0.0759115	-0.27118	1.45613	0.0929174	-0.0929174	0.158392	-0.779822	-0.930221	-0.668807	0.162926	-1.26055	-0.00850487	0.00850582	0.236319
POsControl0023|genome	0.00173712	-0.00173712	-0.0383892	-0.0525808	0.166573	0.218689	-0.0890756	-0.0585408	-0.0335865	0.123356	0.0335865	0.0671272	0.11315	0.43267	-0.021852	-0.00330687	0.00330687	-0.00704718	0.00244951	0.0146666	-0.0450416	-0.00244951	0.259831	-0.0545707
Os08g0535400|mRNA|AK071527|CDS+3'UTR	0.330586	-0.394283	-0.0223732	-0.0184498	0.0813637	0.0184507	1.48407	0.114104	0.260135	-1.15441	-0.114104	-0.631063	0.391327	-0.325013	0.373373	0.0398331	-0.179631	-0.0398331	0.0268393	-0.388022	0.210752	-0.0268402	0.14748	-0.324763
Os05g0408900|mRNA|AK104851|CDS+3'UTR	3.46738	-0.543951	0.0618749	-0.0618753	0.299585	-0.0706792	0.0485911	-0.134291	0.156967	-0.125383	-0.0485911	0.14841	2.59789	-0.0163975	0.0733461	0.00470209	-0.00470209	-0.076386	-0.0148296	-0.018693	-0.028213	0.0988374	0.0148296	0.185801
Os10g0540300|mRNA|AK061781|CDS+3'UTR	-0.190322	0.190323	-0.46312	0.219599	-0.396323	0.372082	-0.336298	0.10498	0.0602894	0.333456	-0.267753	-0.0602894	-0.0294895	-0.183204	0.0294895	0.105976	-0.0835075	0.0455809	-0.0177441	-0.279576	0.0177441	-0.0918093	0.31911	0.304879
Os06g0109300|mRNA|AK059047|CDS+3'UTR	3.36809	0.167215	-0.072124	-0.258121	0.072124	-0.270437	0.108802	-0.0496535	1.97556	-0.385467	0.0343928	-0.0343928	1.00767	0.0055027	0.0522118	-0.0055027	-0.0242143	-0.0856447	1.26863	-0.197824	-0.0673528	0.0673533	1.60203	-0.329309
Os06g0117500|COMBINER|CI232886|6	2.98249	-1.5309	0.771704	-1.13477	1.03316	-0.771704	0.0893235	-0.691304	0.0517402	-0.0517402	1.19349	-0.762248	1.90072	-0.752917	0.565969	-0.565969	1.55076	-0.843064	0.0101862	0.00102663	-0.0121961	0.126008	-0.0203276	-0.00102663
Os04g0683900|mRNA|AK099749|CDS+3'UTR	0.315393	-0.204719	-0.0410738	0.367918	-0.918453	0.0410728	-0.263489	0.155652	-0.155652	0.667787	0.331658	-0.454448	-0.0981884	0.350992	0.0406747	-0.0406747	-1.10734	0.0491171	0.612436	0.0214758	-0.234951	-0.340031	0.721458	-0.0214758
Os03g0130400|mRNA|AK058635|CDS+3'UTR	-0.205232	-0.0425615	0.225815	-0.155613	0.0522051	0.0425615	0.717552	-0.0705166	0.503759	-0.475551	0.0705156	-0.894065	0.225944	0.017396	0.516213	-0.017395	-0.0236444	-0.405719	0.551879	0.124292	0.11445	-0.42933	-0.139698	-0.114449
Os12g0615700|mRNA|AK058512|CDS+3'UTR	2.33428	-1.14108	0.414573	-0.438004	-0.414572	0.58211	5.62108	2.09502	0.0410466	-0.172058	-0.0410471	-0.135914	0.0264277	0.0781441	-0.0264273	0.0325193	-0.108539	-0.151799	0.0713463	-0.220427	-0.221111	-0.0713463	0.857163	0.707876
Os12g0152100|mRNA|AK070021|CDS+3'UTR	1.93221	-0.232966	1.77011	-0.259287	0.133168	-0.133167	0.0198579	-0.0771551	0.138339	-0.066061	0.0796461	-0.0198574	2.0688	-0.159908	0.0573549	0.0163636	-0.0163636	-0.0549731	0.830124	-0.0766668	2.30013	-0.382195	-0.00702429	0.00702381
RC5	0.0927081	-0.0203905	-0.0183077	-0.0247493	0.0564947	0.0183072	0.457978	-0.0144677	-0.0498476	-0.0118933	0.0150642	0.0118933	0.0251422	0.0331001	-0.0101628	-0.027864	0.0101633	-0.0185032	-0.0413055	-0.00102234	0.149538	0.130321	0.00102282	-0.0188098
Os07g0273500|mRNA|AK063067|CDS+3'UTR	1.5552	-0.505639	0.122773	-0.715155	0.859393	-0.122773	-0.405263	-0.440577	-0.0821028	0.24924	0.875199	0.0821023	0.393903	0.63767	-0.286899	-0.102812	-0.548679	0.102812	0.466669	0.0038414	1.93982	-1.81921	-0.0038414	-1.61135
Os03g0570300|mRNA|AK069396|CDS+3'UTR	0.11624	-0.0500565	-0.0129356	-0.297877	0.0129366	0.125865	-0.715027	-0.0929861	-0.0393715	0.462292	0.0638638	0.0393715	-0.0276423	0.435259	0.0276423	0.340499	-0.149701	-0.38084	0.00354004	-0.00353909	0.0609379	-0.0469332	-0.161888	0.134367
Os12g0258700|COMBINER_EST|CI192951|6	0.060626	-0.109821	0.450374	0.087575	-0.060626	-0.261013	-0.0276437	-0.0848169	0.0901308	-0.0725393	0.135612	0.0276442	0.268181	0.736602	0.017808	-0.0178075	-0.0543904	-0.0796843	0.0575147	-0.00499439	1.41362	-0.112221	-0.00455856	0.00455904
Os03g0738400|mRNA|AK061913|CDS+3'UTR	0.673851	-0.392998	0.565205	-0.116626	0.116627	-0.187416	0.782497	-0.237185	0.73716	-0.487723	0.237184	-0.489267	1.03923	-0.550958	0.46571	0.331636	-0.331636	-0.742574	0.280169	-0.280168	1.02299	-1.75998	0.694581	-0.767445
POsControl0016|genome	0.176265	0.173655	-0.504378	-0.173656	0.336038	-0.193078	-0.0402851	0.217294	-0.0286112	0.0302858	0.0286112	-0.0317163	-0.173508	0.0699482	0.188838	0.11282	-0.0699487	-0.146461	0.172967	0.0295787	-0.189016	-0.0910625	-0.0295787	0.141045
Os10g0444100|mRNA|AK071645|CDS+3'UTR	0.206151	0.022459	0.0663033	-0.022459	-0.212951	-0.213426	-0.715466	-0.234775	0.678279	0.234775	0.561431	-0.600936	0.956774	0.381789	0.567647	-0.381788	-1.07316	-0.40302	0.709469	-0.243286	0.914012	-1.26451	0.243286	-0.369685
Os04g0677400|mRNA|AK069563|CDS+3'UTR	-0.499476	-0.634307	0.715642	0.338765	0.267897	-0.267897	4.49006	0.470419	-0.080615	-0.213263	0.0573354	-0.0573359	-1.22877	-1.20541	0.0845733	0.209299	-0.0845733	0.402094	0.751512	-0.0826645	-0.0360026	0.138277	-0.00250006	0.00249958
Os03g0211900|mRNA|AK059280|CDS+3'UTR	0.0947237	-0.469157	0.303803	0.191003	-0.0947237	-0.273003	0.639271	-0.156047	-0.473641	-0.104809	0.104808	0.265998	0.367992	-0.158268	-0.014225	0.0142241	0.339697	-0.501799	0.282263	-0.228608	-0.0588589	0.301675	0.0588589	-0.375571
Os05g0500600|mRNA|AK070489|CDS+3'UTR	2.19156	-0.343908	0.352388	0.0265212	-0.0265212	-0.137404	-0.0462775	-0.0858827	0.0462775	-0.0744753	0.225803	0.112486	0.00821734	0.0391336	0.0205894	-0.00821781	-0.0402918	-0.0520353	1.12881	-0.135678	-0.0424008	0.134331	-0.000529289	0.000529289
Os11g0667700|mRNA|AK105217|CDS+3'UTR	2.13969	-0.438801	0.321857	-0.00701237	-0.040442	0.00701237	-0.0439959	-0.0814462	0.0439954	-0.0700598	0.245715	0.129637	0.00575256	0.040966	0.0202899	-0.00575209	-0.0387654	-0.0488934	0.133909	0.464283	-0.111843	0.0660253	-0.0660253	-0.0672479
ETG10_13482	0.00225496	-0.00225544	-0.00386572	0.165788	-0.034091	0.0116248	0.360691	-0.16221	-0.0326467	0.0536537	-0.0192442	0.0192442	0.102022	-0.0288115	-0.0161867	0.0161867	0.207407	-0.0515142	0.0138774	0.0196781	0.0811081	-0.108888	-0.0329762	-0.0138779
Os05g0320800|mRNA|AK063142|CDS+3'UTR	0.0707979	0.261155	-0.335064	-0.0707979	0.279985	-0.191611	-0.286794	0.286793	0.491816	0.857104	-0.76957	-0.966345	0.000833988	0.0461445	0.0207491	-0.000833988	-0.0380178	-0.0439062	-0.188595	0.154126	-0.239637	-0.0047822	1.17136	0.00478172
Os07g0596000|mRNA|AK065600|CDS+3'UTR	-0.836082	0.146123	-0.086009	0.377135	-0.0892	0.086009	-0.538247	0.342201	0.176987	0.337187	-0.176986	-0.661562	-0.274249	0.646568	0.474884	-0.126395	0.126395	-1.60392	-0.0563765	0.0563765	0.339718	-0.635015	0.519217	-0.122013
Os09g0410300|mRNA|AB118007|CDS+3'UTR	0.4074	-0.611214	0.455891	-0.321127	0.139888	-0.139888	-0.756381	0.030529	0.673338	-0.0199223	0.0199223	-0.284138	-0.0615425	-0.244129	0.241709	0.133505	-0.59503	0.0615425	0.152318	-0.165478	0.0162086	-0.133398	0.240878	-0.0162077
Os01g0511700|mRNA|AK071691|CDS+3'UTR	0.159656	0.253582	0.867565	-0.159656	-0.734249	-0.502405	-0.0360799	-0.0642748	0.0360794	-0.0545616	0.333384	0.213675	-0.00454474	0.0493369	0.0189576	0.00454474	-0.036047	-0.0396647	0.0574365	0.237454	-0.120078	0.0539451	-0.0539451	-0.065835
Os12g0640700|mRNA|AK108649|CDS+3'UTR	2.24978	-1.93478	1.67079	-0.908891	0.908891	-1.10539	2.24975	-0.14188	0.0987015	-0.098702	1.17736	-0.15335	-0.141679	-0.0847654	0.997616	0.084765	2.13318	-0.446727	0.322658	-0.00553322	-0.0636134	0.107143	0.00553322	-0.00785923
Os08g0489300|mRNA|AK059000|CDS+3'UTR	1.18856	-0.0283365	0.579802	-0.271945	-0.328004	0.0283356	0.067605	-0.0919914	-0.067605	-0.145909	0.95106	0.262771	0.456406	0.384028	-0.532849	-1.04605	-0.0287075	0.0287075	0.373595	0.229271	-0.113084	0.00756454	-0.26413	-0.00756359
Os01g0917500|mRNA|AK120933|CDS+3'UTR	-0.128531	0.119681	-0.12823	0.313052	0.162109	-0.119681	-0.0748138	0.0931091	-0.630612	0.612916	0.0748138	-0.223038	0.174716	0.514791	-0.419143	-0.174715	0.284638	-0.177318	-0.0100756	0.0361633	0.0100765	-0.211431	-0.172493	0.0185051
Os09g0482200|mRNA|AK105666|CDS+3'UTR	2.32419	-0.799313	2.08099	-0.282492	0.282493	-0.48092	-0.362924	-0.386803	0.0722761	0.0725965	0.0638742	-0.0638738	-0.0101566	0.0477748	0.020792	0.0101566	-0.0375047	-0.038805	1.67175	-0.0599341	-0.097393	0.0599337	0.737318	-0.111285
ETG04_27747	1.18079	-0.137409	0.0135503	0.112861	-0.0135503	-0.039216	-0.00749397	0.0074935	-0.0409741	-0.085475	0.18014	0.036746	-0.0336585	-0.011261	0.0994239	0.0915761	-0.0336585	0.011261	-0.01336	-0.000116348	0.000116825	0.0436778	0.12397	-0.0109024
Os04g0462500|mRNA|AK101938|CDS+3'UTR	-0.00374794	-0.136148	-0.0115261	0.0266523	0.183283	0.00374889	-0.332076	0.0384436	-0.0384436	-0.0639877	0.0748758	0.042305	-0.331915	0.0747128	-0.122453	0.124277	-0.0747137	0.222983	0.240915	-0.119596	-0.244839	-0.0536385	0.0536394	0.212582
Os12g0600200|mRNA|AK122147|CDS+3'UTR	0.0453787	-0.148834	0.111643	-0.0112019	0.0112028	-0.0288734	0.131456	-0.674102	0.0596161	-0.765798	-0.0264387	0.0264387	0.0913363	-0.674787	0.273874	-0.0913372	0.215158	-0.165421	-0.137869	-0.472027	0.0775366	0.0775366	0.0813065	-0.0775375
Os03g0762800|mRNA|AK063359|UTR	2.13115	-0.0376215	1.29207	-1.03217	0.0376215	-0.0690002	-0.410223	-0.430444	0.262268	0.491122	0.0685573	-0.0685568	-0.0248923	0.0248923	0.561421	0.274192	-0.0627384	-0.0634427	-0.0146489	-0.0265808	0.0146494	0.130796	1.75108	-0.229516
Os01g0253900|mRNA|AK067101|CDS+3'UTR	2.8615	-0.378751	0.0499034	-0.0499029	1.32929	-0.17472	-0.168657	-0.187986	3.62206	-0.579059	0.445208	0.168658	-0.0247912	0.0247912	0.451841	0.305258	-0.0634966	-0.0511112	0.689251	-0.179493	1.31083	-0.179515	0.0254297	-0.0254302
Os06g0661500|mRNA|AK099401|CDS+3'UTR	0.589629	-0.218708	0.135996	-0.782818	0.338183	-0.135995	-0.220903	0.283198	-0.802855	0.220902	-0.360673	1.36167	-0.274523	-0.508883	0.446733	-0.0800953	0.0800962	0.291892	0.185273	-0.898792	-0.185273	0.806648	-0.421677	0.456167
Os07g0194000|mRNA|AK060910|CDS+3'UTR	0.172467	0.10297	-0.102969	-0.367978	0.606277	-0.359595	0.0140266	-0.104841	0.45675	-0.583598	0.449933	-0.0140271	-1.57894	-0.264484	0.438045	0.264484	-0.667057	0.582785	0.758226	-0.360189	1.12233	-0.093102	-0.601664	0.093102
Os08g0120600|mRNA|AK104952|CDS+3'UTR	2.66117	-0.27533	0.0822239	-0.0204868	0.0204873	-0.0272927	-0.0239959	-0.0406427	0.0239959	-0.0487623	0.502186	0.35701	-0.0177999	0.0288696	0.00304508	-0.00304508	-0.0569129	0.0502486	-0.0947638	-0.103777	0.0208712	0.0456266	0.0601802	-0.0208712
Os01g0734200|mRNA|X93301|CDS+3'UTR	1.09445	-0.752409	-0.231759	0.369269	-0.0858197	0.0858197	-0.185504	-0.916794	0.253961	-0.268323	0.744935	0.185504	-1.008	0.518979	-0.518979	1.42169	-1.09724	1.57158	-0.621988	0.511307	-0.270465	0.697825	-1.94545	0.270466
Os02g0101300|mRNA|AK105715|CDS+3'UTR	-0.0275259	-0.0285654	0.0424571	-0.0696588	0.0275259	0.286069	-0.0211263	-0.0364661	0.0211263	-0.0502763	0.525932	0.378418	-0.00595903	0.0372868	0.0108695	0.00595951	-0.0675783	-0.0750694	-0.00852871	0.359196	0.013032	-0.04036	0.00852871	-0.0976682
Os02g0733300|mRNA|AK101108|CDS+3'UTR	0.459134	0.350178	-0.400686	-0.350178	0.818279	-0.727433	1.06067	-0.503853	-0.0577183	-0.280904	1.09413	0.0577178	-0.00509548	0.0360785	0.00973129	0.00509501	-0.0729761	-0.0820937	-0.108433	-0.115478	0.125084	0.0258303	0.0917706	-0.0258303
Os01g0774500|mRNA|AK069241|CDS+3'UTR	1.74945	-0.234923	0.102657	-0.0259347	0.0195932	-0.0195932	0.343122	-1.07344	0.1641	-0.606722	0.677322	-0.1641	-0.0195012	0.0195017	0.0271606	0.499952	-0.0949497	-0.104968	-0.205312	-0.211371	0.0743561	-0.0743556	0.375941	0.352736
Os08g0388300|mRNA|AK103311|CDS+3'UTR	-0.146532	-0.210008	-0.224322	0.146531	0.234305	0.747555	0.485081	-0.0347214	0.411088	0.0347218	-0.0498071	-0.0718203	2.36533	-0.888689	-0.534972	-0.663894	3.00287	0.534972	-0.0788589	-0.024569	0.0171652	0.0842552	0.040916	-0.0171652
Os03g0418700|mRNA|AK101797|CDS+3'UTR	3.99248	-0.515803	-0.138525	-0.00815392	0.397725	0.00815392	0.581576	-0.122982	2.11757	-1.08817	-0.592774	0.122982	1.19944	-0.0749316	-0.125771	-0.262473	1.97405	0.0749311	-0.0639558	-0.0114846	0.0285735	0.0953484	-0.0303478	0.0114846
Os01g0128100|mRNA|AK071917|CDS+3'UTR	3.3956	0.303885	-0.372403	-0.125942	0.125942	-0.283732	0.463975	-0.0286727	0.421608	0.0286732	-0.0592122	-0.0800567	0.75279	0.0710449	-0.0710449	-0.215198	0.215551	-0.290165	-0.0602703	-0.00994921	0.0284896	0.0951738	-0.0300407	0.00994921
Os03g0115300|COMBINER_EST|Os03g0115300|8	3.25879	-0.819993	-0.338171	0.0413494	0.236752	-0.0413499	0.496601	0.0184746	1.65519	-0.122651	-0.0184751	-0.0390539	1.83551	0.276243	0.219438	-0.66073	-0.219437	-0.719784	0.381965	-0.33058	-0.196328	0.146577	-0.146577	0.228684
Os07g0663000|COMBINER|CI239180|6	3.13362	-0.460367	-0.153476	-0.0086751	0.450193	0.00867462	0.665253	0.19019	0.212472	-0.190189	-0.279017	-0.299387	0.792416	0.0727668	-0.0727673	-0.227633	0.193835	-0.299191	-0.0534616	-0.0072031	0.0286088	0.0954862	-0.0294919	0.00720358
Os06g0179800|mRNA|AK065817|CDS+3'UTR	2.46005	-0.183097	-0.155737	-0.00966024	0.459436	0.00966024	0.442021	-0.00735712	0.772772	0.00735712	-0.0514884	-0.0721497	2.90661	-0.355078	0.0794039	-0.0794034	0.333915	-0.149668	-0.0498247	-0.00632715	0.0281186	0.0949149	-0.0286822	0.00632668
Os08g0322600|mRNA|AK069839|CDS+3'UTR	2.65955	-1.28459	-0.300559	0.23089	0.91719	-0.23089	-0.00632906	-0.442077	0.310788	0.00632906	-0.307789	0.597588	2.59471	-0.234748	0.0805578	-0.0805578	1.09395	-0.210135	-0.113384	-0.0213575	-0.0454445	0.0213571	0.157394	0.669971
Os02g0777400|mRNA|AK060260|CDS+3'UTR	0.463083	0.144063	-0.309983	-0.166479	0.324676	-0.144063	0.207053	-0.930829	0.468462	-0.29892	-0.207053	0.722939	0.465729	0.39516	-0.539052	-0.125308	-0.514136	0.125309	-0.0432959	-0.00365019	0.78322	1.14442	-0.0264034	0.00365019
Os06g0715700|mRNA|AK121440|CDS+3'UTR	0.364165	0.0207787	-0.315623	-0.0207791	0.205435	-0.268395	0.145382	-0.263283	0.326589	-0.234629	-0.145382	0.708145	2.66122	-0.569407	-0.12114	0.115714	0.216826	-0.115714	0.0122113	0.669963	-0.079536	-0.0122108	-0.0385561	0.23823
osa-miR390|Os03|5'seq	0.014174	0.0486445	-0.0993049	-0.0051713	0.00517178	-0.0345659	0.208417	0.124542	0.00174904	-0.00174904	-0.0893168	-0.0716238	0.0298758	0.0378046	0.0121593	-0.0121593	-0.0268912	-0.0742941	-0.0377941	0.00629854	0.011569	0.0870719	-0.0412374	-0.00629807
Os09g0324000|mRNA|AK119722|CDS+3'UTR	0.222267	-0.317674	0.514653	-0.0125198	-0.247477	0.0125189	-2.35396	0.720468	-2.35068	0.431657	-0.431658	0.867752	1.08938	-0.0913591	-0.483006	-0.644518	0.184062	0.0913591	-0.0353813	-2.28882e-05	0.0232229	0.0915103	-0.0256925	2.3365e-05
Os03g0616600|COMBINER|CI484050|x	-0.0656023	-0.17026	0.0482178	0.00947094	0.735001	-0.00946999	0.0780401	-0.608695	0.504128	-0.754824	0.619106	-0.0780392	0.641026	-0.712143	0.430335	-0.140282	0.140281	-0.845062	0.114374	-0.392641	0.0866451	-0.0866451	0.424796	-0.34921
Os01g0843900|COMBINER_EST|Os01g0843900|8	3.19374	-0.730913	-0.381821	-0.154656	0.685089	0.154656	0.631211	-0.0514717	0.312892	0.0514712	-0.480565	-0.48571	1.56106	-0.850912	-0.603954	-0.180624	0.180624	0.463436	-0.0299892	0.00244141	0.0213675	0.0914173	-0.0252886	-0.00244188
Os01g0589300|mRNA|AK058846|CDS+3'UTR	0.958181	-0.201704	0.0932074	-0.203207	0.79644	-0.0932074	-0.213359	-0.32576	1.03323	0.21336	-0.674905	0.354045	1.43763	0.0845547	-0.144512	-0.146689	0.808889	-0.0845542	-0.356905	-0.34806	0.831575	0.348059	0.466422	-0.371582
Os03g0310500|mRNA|AK068123|CDS+3'UTR	-0.165392	0.246945	-0.414586	0.266818	-0.303348	0.165393	-0.39986	0.308607	0.223721	-0.097949	-0.21951	0.0979481	2.32368	0.0142398	-0.0142398	-0.0212321	0.284412	-0.962265	-0.032587	0.0942097	-0.0130234	-0.588774	0.0550404	0.0130243
Os03g0151900|mRNA|AB032761|CDS+3'UTR	0.0508766	0.0269737	-0.349089	-0.0269747	-0.0940113	0.189733	-1.25665	-0.00474358	0.694946	0.714726	-0.399532	0.00474262	0.586309	0.0163679	-0.232509	-0.0163679	-0.998376	0.174474	-0.217337	0.2973	-0.637237	0.773648	0.0649719	-0.0649729
Os09g0468900|mRNA|AK120990|CDS+3'UTR	0.768869	-0.311089	-0.0351954	0.00916767	0.710583	-0.00916767	-0.376273	-0.032939	0.736395	-0.642783	0.739226	0.032938	0.0416365	-0.127164	-0.0416365	-0.0673895	0.247336	0.39431	-0.562304	0.13606	-0.482204	0.300415	-0.136059	0.15675
Os06g0163200|mRNA|AK068888|CDS+3'UTR	0.723318	-0.196037	0.0200663	0.147099	-0.0200663	-0.0964317	0.645555	-0.638038	0.679283	-0.435895	0.435895	-0.897898	0.736023	0.0981979	-0.0369139	-0.166493	0.0369143	-0.232354	0.302116	-0.302115	0.630165	-1.06778	0.442087	-1.42131
Os11g0549600|mRNA|AK060533|CDS+3'UTR	1.50206	0.090354	-0.090354	-0.0937009	0.55326	-0.131545	0.805113	-0.742438	0.0825834	-0.0825834	-0.29215	0.141673	2.36735	-1.33677	-0.718316	0.00461531	-0.00461531	0.364248	0.0768924	-0.0747538	0.0747538	0.346792	-0.718989	-0.700805
Os04g0459700|mRNA|AK109192|5'UTR+CDS	0.540463	0.238247	-0.830473	-0.0941467	-0.434773	0.0941467	-0.362429	0.427931	0.362429	0.862428	-0.509038	-0.977117	1.57656	-0.445427	-0.0396428	0.0396428	-0.22605	0.377988	-1.42357	0.736668	-0.0669298	-2.3207	0.0669308	0.357163
Os01g0804400|mRNA|AK070931|CDS+3'UTR	3.2397	-0.421184	-0.00886869	0.00886869	0.378832	-0.0721188	0.244746	-0.00721121	0.340292	0.00721073	-0.0159683	-0.0485263	3.04223	-0.426318	0.0543861	-0.0542321	0.0542316	-0.123714	-0.013061	-0.000992775	0.000992775	0.0967703	0.843783	-0.10627
Os02g0164800|mRNA|AK062817|CDS+3'UTR	0.563667	0.0739822	-0.200464	-0.0739818	0.258752	-0.141453	1.63605	0.10323	0.253622	-0.10323	-1.40709	-2.00393	0.684482	-0.0203314	-0.161478	0.269859	0.0203319	-0.244174	0.0239506	0.101185	-0.0239501	-0.942742	-0.286011	0.070158
Os12g0569200|COMBINER_EST|CI551303|0	2.82495	-0.773933	0.0289426	-0.0814924	0.257365	-0.0289426	0.21867	-0.00528145	0.322017	0.00263453	-0.002635	-0.037385	1.70537	0.0206041	-0.31445	-0.350589	-0.0206037	0.0709553	-0.00249386	0.00368977	0.00249434	0.107614	-0.0269575	-0.0071373
Os07g0573300|mRNA|AK071682|CDS+3'UTR	0.466999	-0.402054	0.0829172	-0.239955	0.365743	-0.0829172	1.78865	-0.239846	0.346306	0.0852795	-0.0852785	-0.804235	0.0416479	-0.359973	0.174358	-0.041647	-0.196292	0.0474987	0.181661	0.0470877	-0.129948	-0.0470877	0.274806	-0.0539751
Os03g0214200|mRNA|AK100623|CDS+3'UTR	0.386168	-0.423269	0.428496	-0.302332	0.262176	-0.262176	2.93159	0.718734	-1.55947	-0.222737	0.132848	-0.132847	0.231252	0.152421	-0.342029	0.350261	-0.712537	-0.152421	-1.18558	0.454116	-0.733328	-0.44468	0.44468	0.88111
Os01g0106900|mRNA|AK099702|CDS+3'UTR	1.78641	-0.587586	0.777334	-0.786959	0.508149	-0.508149	0.248283	-0.825025	0.232685	0.00492859	-0.00492811	-0.278853	1.58235	-1.92909	1.37465	-1.54423	0.440976	-0.440976	0.0377698	0.475078	-0.158056	-0.0377698	1.60837	-0.459075
Os03g0644200|COMBINER_EST|CI375353|0	1.4972	0.918513	-0.761273	-0.902679	0.198795	-0.198795	0.0450044	-0.0450048	0.812291	-0.141195	0.569833	-0.314911	0.504303	0.293921	0.0787244	-0.144117	-0.183498	-0.0787239	0.0263605	0.105057	-0.0269055	0.0985193	-0.0470529	-0.0263605
Os06g0543200|mRNA|AK073606|CDS+3'UTR	3.59805	-0.230171	0.0792551	-0.0792546	0.274586	-0.0882525	0.081583	-0.0909524	0.186205	-0.0815825	0.46832	-0.121519	3.38245	-0.464995	0.0686536	0.00417995	-0.00417995	-0.0740294	0.0087266	0.00274038	-0.00544262	0.123165	-0.0230703	-0.00274086
Os07g0275300|mRNA|AK067254|CDS+3'UTR	0.00705147	-0.182562	-0.459871	0.205146	0.0397615	-0.00705051	0.305406	-0.338559	0.34941	0.150851	-0.150851	-0.754599	-0.0233564	-0.706574	0.0233555	0.163346	-0.600567	0.483338	-0.331648	0.858226	-0.233588	0.0988784	1.31984	-0.0988789
Os10g0343400|mRNA|AK110467|CDS+3'UTR	1.87549	-0.217918	0.109495	-0.109495	0.194294	-0.141041	1.64884	-0.373521	0.202451	-0.0429368	0.0347309	-0.0347304	0.257093	0.141416	0.028142	-0.028142	-0.0449543	-0.104392	0.668961	-0.109235	-0.0509377	0.0853047	0.0509377	-0.0598869
Os06g0202700|mRNA|AK107741|CDS+3'UTR	1.82809	0.357094	-0.203273	0.116745	-0.742053	-0.116745	0.0693245	-0.063498	0.181174	-0.053793	0.0384421	-0.0384417	0.19038	0.136159	0.0265317	-0.0265317	-0.046133	-0.101222	0.0124893	0.00105429	-0.0109448	0.128277	-0.0181146	-0.00105429
Os10g0522700|mRNA|AK068326|CDS+3'UTR	2.30805	-0.701939	0.814102	0.0247221	-0.0247221	-0.269068	0.31768	0.203709	0.0580878	-0.164114	-0.0580874	-0.142201	0.0106158	-0.0106163	-0.0984063	-0.14725	0.207869	0.72638	0.545435	-0.0340953	-0.00635338	0.136396	-0.0096755	0.00635338
Os02g0653300|mRNA|AK099958|CDS+3'UTR	2.04314	-1.31202	-0.215456	-0.54909	0.528085	0.215456	4.45641	0.46217	-0.334703	-0.577875	0.334702	-0.892299	2.60516	-0.259188	0.582566	0.00446034	-0.00446034	-0.0509305	1.02955	0.295337	-0.22823	-0.0801663	0.0801668	-0.24433
Os07g0618600|mRNA|AK121137|CDS+3'UTR	-0.0673227	-0.227013	0.112094	0.0120687	0.19171	-0.0120678	0.352221	-0.00272655	0.618171	0.00272751	-0.00272655	-0.265654	-0.0716572	0.0752964	-0.524217	0.0716572	-0.717449	0.279699	-0.0711012	-0.126953	-0.326989	0.0711002	0.640624	0.118517
Os10g0127900|mRNA|AK121817|CDS+3'UTR	-0.511355	0.806317	-0.559221	0.294739	-0.294739	0.520498	0.00678444	-0.00678349	1.2837	-0.735299	0.326004	-0.230526	0.201686	1.60039	-0.0570655	-0.493423	-1.31748	0.0570655	-0.0253334	-1.03901	1.80865	0.183626	0.0253334	-0.796147
Os01g0118000|mRNA|AK099387|CDS+3'UTR	-0.550084	0.229687	-0.133186	0.291958	-0.303968	0.133187	-1.80372	0.89835	-0.875724	0.79369	-0.356771	0.356771	1.66545	-0.337165	-0.308236	0.308236	-1.3252	0.328581	0.021975	0.333888	0.681146	-0.846887	-0.021975	-0.137524
Os01g0872400|COMBINER|CI554899|x	0.93934	-0.326566	0.0711856	-0.0711856	0.345633	-0.501733	-0.377436	-0.446628	0.0271339	-0.0271339	2.35795	0.421165	0.0290337	0.03334	0.0182657	-0.0182657	-0.0505381	-0.0807738	-0.0987058	0.0987058	1.76641	-1.46735	0.384623	-0.888798
Os02g0742200|mRNA|AK069345|CDS+3'UTR	-0.362284	0.162992	-0.942306	0.128936	-0.128936	0.13804	-1.74193	0.606929	-0.0171041	0.632477	-0.702043	0.0171041	-0.180389	0.328391	-0.02349	-0.126754	0.023489	0.0866213	-0.346417	0.104767	-0.104767	0.218089	-1.99136	0.347034
Os08g0135500|mRNA|AK109912|CDS+3'UTR	-0.0104346	0.897413	0.0104351	0.774993	-0.190051	-0.213176	0.135623	0.113382	0.812267	-0.451542	-0.113381	-0.2211	0.702634	0.763827	0.0169172	-0.0169172	-0.0502968	-0.0747166	0.0208054	-0.00437164	1.94959	-0.269948	-0.00362539	0.00362539
Os01g0218900|mRNA|AK065476|CDS+3'UTR	1.31835	-0.829317	0.564653	-0.993268	0.795414	-0.564653	0.123528	0.0903177	-0.0429235	-0.186158	0.042923	-0.0676794	0.0156999	0.0286355	0.0167303	-0.0156999	-0.0481462	-0.070209	0.0317502	0.022274	-0.053432	0.114988	-0.0294995	-0.022274
Os06g0328800|mRNA|AK065974|CDS+3'UTR	-0.162671	0.21271	-1.2314	0.162671	-0.728311	0.487021	0.0522814	0.646318	-0.103036	0.763386	-0.0522823	-0.299005	-0.251029	0.814869	0.192003	0.514749	-0.192003	-0.391136	-0.259626	0.248643	0.63771	0.231046	-0.665989	-0.231046
Os09g0568000|mRNA|AK120601|CDS+3'UTR	0.0226665	0.274774	-0.304419	-0.022666	-0.661902	0.375221	0.0398283	0.208191	-0.0398278	0.0816693	-0.389062	-0.0810103	-0.363593	0.201809	-0.0544271	-0.114263	0.110446	0.0544271	-0.992832	-1.01543	-0.0348349	0.279302	0.0348349	0.39437
Os02g0110200|mRNA|AK105694|CDS+3'UTR	0.0891829	-0.0422721	0.344314	0.0036664	-0.0036664	-0.13301	4.00142	0.162303	-0.0928092	-0.21757	0.0567808	-0.0567808	0.0116668	0.0362864	0.0197163	-0.0116663	-0.0404325	-0.0551996	0.0144739	-0.0147405	-0.0361247	0.137784	-0.00161934	0.00161886
Os07g0658400|mRNA|AK068130|CDS+3'UTR	-0.0214157	-0.176593	0.0888825	-0.0849123	0.0214167	0.088439	1.16437	0.491434	-0.336264	-0.0794754	0.0794745	-0.179086	-0.482979	0.174828	-0.174828	0.25261	-1.06137	0.27713	-0.113024	0.222054	0.0109415	-0.147247	0.131667	-0.0109425
Os06g0550000|COMBINER_EST|AU083369|7	-0.544347	0.284577	-0.0787258	0.0757017	-0.0303774	0.0303764	0.283312	-0.011364	0.396137	-0.0226765	0.011363	-0.302077	-0.472981	0.459911	0.467836	-0.0219889	0.0219889	-0.384259	-0.172593	0.0597324	0.123765	-0.843918	-0.0563812	0.0563822
RC1	0.0111737	0.0125208	-0.0111732	-0.0361209	0.0245423	-0.0581894	-0.0148129	0.0551405	-0.00827026	-0.0409942	0.00827026	0.0800176	0.0105863	0.022038	-0.0105858	-0.0268283	0.0399551	-0.0123382	-0.0253544	-0.0130472	0.506422	0.351166	-0.00546551	0.00546551
Os01g0215100|COMBINER_EST|Os01g0215100|8	1.07961	-0.751115	0.220654	-0.716698	0.269815	-0.220653	0.054843	-0.397376	0.0784855	-0.947799	0.476818	-0.054843	1.4282	-0.118841	-0.503213	-0.621019	0.660034	0.118841	-0.926255	-0.0140052	-0.0645304	0.390567	0.105995	0.0140052
Os03g0323100|mRNA|AK062803|CDS+3'UTR	1.33129	-0.847439	0.734475	-0.306093	0.306094	-0.754623	-0.0371389	-0.0680423	0.0371394	-0.0576892	0.290673	0.175074	-0.00941753	0.0368366	0.00941801	-0.0105147	-0.0335803	0.0487914	-0.00176668	-0.0294733	-0.0470715	0.129656	0.00833416	0.00176668
Os02g0792900|mRNA|AK104731|CDS+3'UTR	-0.358582	0.0639429	-0.0337744	0.304581	-0.14672	0.0337744	-0.274651	0.201595	-0.18619	0.145658	-0.145659	0.222322	0.33132	-0.0407152	-0.199261	0.0661497	-0.0199919	0.0199919	-0.134257	0.299519	-0.244837	0.254996	-0.147591	0.134256
Os01g0206800|mRNA|AK100525|CDS+3'UTR	1.02481	-0.132172	0.215636	0.0230675	-0.0230675	-0.106413	-0.03508	-0.0626187	0.03508	-0.0530786	0.323596	0.205715	-0.00294542	0.0488873	0.0183945	0.00294542	-0.0333166	-0.0374198	0.076272	0.291023	-0.119099	0.0546198	-0.0546198	-0.066216
Os03g0390600|mRNA|AF467728|CDS+3'UTR	-0.431811	0.0616465	-0.395817	0.319313	-0.0616474	0.215205	-0.0494814	0.392448	-0.120888	0.292948	-0.45079	0.0494814	0.123172	-0.0443535	0.0859299	-0.0629377	0.0443544	-0.0443535	0.171697	-0.05439	-0.00423431	0.15144	0.00423527	-0.115509
Os08g0271600|COMBINER_EST|Os08g0271600|8	0.0115304	-0.0256572	0.625637	0.396197	-0.0115304	-0.0877986	-0.193107	-0.218165	1.54188	-0.519444	1.09932	0.193106	-0.00475788	0.0521503	0.150108	0.0047574	-0.0308781	-0.033781	-0.0125828	-0.0353885	-0.0427704	0.124672	0.0278306	0.0125828
Os03g0239400|mRNA|AY072930|CDS+3'UTR	0.564818	-0.421902	0.0448813	-0.40945	0.107268	-0.0448813	0.0237327	-0.0237331	1.23422	-0.0417571	-0.188272	0.61288	-1.42629	-0.296672	-0.0199366	0.0606117	0.644364	0.0199361	0.525362	-0.0150385	-0.493016	0.48071	0.015039	-0.493844
Os03g0329500|mRNA|AK102748|CDS+3'UTR	0.0666132	-0.0666132	-0.138111	0.196385	-0.561769	0.0728416	-0.29612	0.29612	-0.411453	0.80194	-0.536692	0.78682	-0.341198	0.0874586	-0.307585	0.353724	-0.0874577	0.3321	-0.300499	0.498728	-0.918808	0.680841	-0.385444	0.3005
Os06g0363900|COMBINER|CI138399|6	0.935217	0.125412	-0.125412	-0.91512	-0.34839	0.948054	-1.05224	0.421794	-0.952878	0.537002	0.86729	-0.421794	0.167778	0.168791	-1.09508	-0.167778	-1.50721	0.951688	0.0702844	0.857408	-0.0702844	0.967041	-1.14068	-1.0016
Os06g0308200|mRNA|AK058998|CDS+3'UTR	0.476652	-0.106566	0.514707	-0.892892	0.106566	-0.819582	-0.400141	0.0405445	-0.487781	-0.0405445	0.305958	0.918046	-0.531501	0.626019	-0.470135	-0.00403118	0.301389	0.0040307	-0.331401	0.261979	-0.111227	0.0260401	-0.0260396	0.475197
Os01g0917400|mRNA|AK111958|CDS+3'UTR	0.30399	-0.210307	0.385666	-0.253285	0.210308	-0.267172	0.401464	-0.179156	-0.0166597	0.0166588	-0.12509	0.0296192	-0.0964613	-0.136044	0.199507	-0.0601759	0.203498	0.0601749	0.388463	-0.176261	-0.159828	0.244968	-0.0809259	0.0809269
Os09g0406500|COMBINER|CI343198|1	1.45501	-0.169214	0.39244	-0.772489	0.0251722	-0.0251722	-0.496483	-0.435061	-0.0107079	0.0739436	0.0107083	0.213905	-0.078403	-0.0288181	-0.0259719	0.368401	0.0259724	0.932243	0.157788	0.851586	-0.0974336	0.0223479	-0.0223479	-0.0643377
Os10g0487400|mRNA|AK064407|CDS+3'UTR	-0.0805683	0.015892	0.184191	-0.015892	0.222042	-0.23048	-0.00170803	-0.0840397	0.0683527	0.09342	0.00170803	-0.450387	-0.00528717	-0.174143	0.395311	0.00528622	0.611586	-0.271715	0.0586987	-0.0586977	-0.083066	-0.788493	0.189722	0.0604458
Os03g0231600|mRNA|AK105963|CDS+3'UTR	0.00977755	-0.00311995	0.0628185	-0.0375991	0.00312042	-0.0499454	-0.026495	-0.0443697	0.026495	-0.0463462	0.466716	0.328945	-0.0215287	0.0267854	0.0215287	0.320934	-0.0617952	-0.0638199	-0.0610952	-0.0722332	-0.00421238	0.0835409	0.0592084	0.0042119
Os04g0367000|COMBINER|CI413726|x	1.35904	-1.11392	1.04833	-0.385901	0.385901	-0.540069	-0.0254588	-0.0424905	0.0254593	-0.0467586	0.481748	0.340116	-0.00721979	0.0402417	0.0151916	0.00721979	-0.0498362	-0.0533352	-0.0431294	-0.0126042	1.64404	-0.200932	0.0759954	0.0126047
Os03g0612400|COMBINER|CI418969|x	1.10746	-0.129572	-0.0274568	0.0274568	-0.499742	0.333179	-0.19406	-0.038765	0.0387654	0.380303	-0.0877185	0.284621	2.31538	-0.580016	-0.29499	0.29499	1.26233	-0.585741	-0.675918	0.0336351	0.0542955	0.176953	-0.240865	-0.0336347
Os08g0161500|mRNA|AK060630|CDS+3'UTR	0.574788	-0.316689	0.148346	-0.252069	0.293976	-0.148346	0.265887	-0.404814	0.320832	-0.0810404	0.0810404	-0.139288	-0.80007	0.151118	-0.328002	0.345104	-0.151118	0.219121	-0.112974	0.121836	-0.508852	0.393417	-0.146674	0.112974
Os06g0173100|mRNA|AK065612|CDS+3'UTR	0.128746	-0.0240793	-0.422334	0.0240793	-0.757109	0.0439024	-0.236536	0.329362	0.0433793	-0.0433798	-0.615468	0.448265	-0.134577	-0.660625	0.310533	0.389806	-0.912974	0.134577	-0.817428	-0.0661783	1.65953	0.0661788	-0.176813	0.42323
Os02g0777100|mRNA|AK100528|CDS+3'UTR	2.57337	-0.353316	0.0576606	-0.0576611	1.4356	-0.178349	1.42479	-1.20065	0.825436	-0.593246	0.503661	-0.50366	-0.020587	0.020587	0.0365119	0.664794	-0.0841236	-0.091785	-0.103362	-0.0957761	0.105502	0.0265446	0.0857735	-0.0265446
Os04g0168000|mRNA|AK109174|CDS+3'UTR	0.469816	-0.421913	0.210977	-0.195289	-0.617123	0.195289	-0.121622	-0.0119581	1.46874	0.0119581	1.51614	-0.366342	-0.908933	-0.110859	0.110859	0.786458	-0.69167	0.167867	0.0523362	-0.189855	0.191956	0.393725	-0.31304	-0.0523362
Os09g0483600|mRNA|AK101709|CDS+3'UTR	0.599572	0.0481277	-0.452259	-0.826435	-0.0481277	0.0983911	-0.120947	0.15768	-0.452572	0.120946	-0.466325	1.52624	0.371984	-0.440556	-0.0497999	-0.226425	0.283063	0.0497999	0.108327	0.446938	0.0135903	-0.0135903	-0.230189	-0.0299158
Os11g0689500|COMBINER|CI138407|6	2.43149	0.145008	-0.857534	-0.531885	-0.145009	1.50157	-0.330732	-0.0590372	-0.576612	0.905197	0.700807	0.0590367	1.3316	0.298875	-1.23355	-0.180449	-0.3219	0.18045	0.510478	-0.309345	0.309346	0.985669	-0.941081	-0.847169
Os02g0213000|COMBINER|CI396876|6	3.71746	-0.0947838	-0.538364	-0.214931	0.0947833	0.105682	0.715123	0.225488	0.188554	-0.188553	-0.274936	-0.296	0.258511	-0.259758	-0.988002	-0.124239	0.206385	0.124239	-0.845614	-0.144164	0.137259	0.679272	-0.137259	1.07601
Os06g0176900|COMBINER|CI276595|6	2.00902	-0.242411	-0.0424695	0.0424695	0.382761	-0.128533	-0.469675	0.211552	0.194844	-0.211428	-0.194844	0.316215	0.255577	-0.120644	0.120644	-0.790143	0.392886	-0.227905	-0.0373373	0.0373373	-0.901549	-0.158836	0.671137	0.316459
Os06g0483500|mRNA|AK066173|CDS+3'UTR	3.39813	0.138004	-0.21028	0.489267	-0.138004	-0.835725	0.657118	0.15804	0.596504	-0.15804	-0.216485	-0.236688	0.774528	0.0727239	-0.0727234	-0.220911	0.224369	-0.289403	-0.120058	-0.0725637	-0.0321178	0.0321174	0.146189	0.663863
Os03g0629800|mRNA|AK071513|CDS+3'UTR	0.484532	-0.0679283	0.396599	-0.0430365	0.0430365	-0.233236	0.0304003	0.106493	-0.154428	-0.235667	0.790839	-0.0304003	-0.571233	0.24873	0.147009	0.596085	-0.211811	-0.147008	-0.521204	0.034008	0.00649929	0.104904	-0.455344	-0.00649929
Os07g0635200|COMBINER_EST|CI392738|6	1.89103	-0.0437121	-0.149393	-0.0101185	0.458472	0.010118	0.427102	-0.0222707	0.421298	0.0222707	-0.0672822	-0.0872741	0.807829	0.0742688	-0.0742693	-0.232032	0.200428	-0.297119	-0.049952	-0.00695848	0.0300469	0.0948153	-0.0265017	0.00695848
Os05g0239900|mRNA|AK121499|UTR	2.69051	-0.117838	0.251363	0.0298553	-0.0298553	-0.488461	-0.0210719	-0.457081	0.82915	-0.524248	0.572227	0.0210719	1.43085	-0.606822	0.188103	-0.33503	0.398375	-0.188103	-0.104056	0.0948415	0.298573	0.641832	-0.125974	-0.0948415
Os12g0631800|mRNA|AK063915|CDS+3'UTR	2.74054	-0.654139	-0.259656	0.0713687	0.303741	-0.0713692	0.295476	-0.125619	0.491229	0.125619	-0.173419	-0.193625	0.824199	0.0744324	-0.0744328	-0.237481	0.176925	-0.299582	-0.0432224	-0.00397301	0.0284495	0.0937848	-0.0254121	0.00397301
Os05g0378800|mRNA|AK058210|CDS+3'UTR	0.255973	-0.0122299	-0.321125	0.19807	-0.25398	0.012229	-0.338038	-0.116696	0.116695	0.322991	-0.53295	0.152968	0.968115	0.0166492	-0.0664644	0.167886	-0.230023	-0.0166483	-0.0770206	-0.137842	0.129591	0.0770197	0.0897236	-0.293851
Os07g0573800|mRNA|AK072835|CDS+3'UTR	1.09822	-0.163386	-0.122923	-0.325134	0.122924	0.255747	-0.0313759	-0.268484	0.468987	0.108015	-0.0505962	0.0313749	0.0947943	-0.396099	0.07726	-0.07726	0.297547	-0.122396	0.153029	0.0433455	-0.630825	0.668611	-0.146583	-0.0433455
Os02g0639800|mRNA|AK062859|UTR	0.686037	0.136631	-0.288361	-0.161779	0.34631	-0.136631	0.00530672	-0.400752	0.539218	-0.00530624	0.642896	-0.380103	1.11205	-0.999985	0.331139	-0.400595	0.0221415	-0.0221415	-0.536133	-0.19471	0.577749	1.1223	-0.307114	0.194709
Os07g0586500|mRNA|AK072668|CDS+3'UTR	0.0358925	0.215734	-0.515034	-0.0358934	-0.194146	0.0511885	-0.571333	0.580489	-0.516582	0.362566	-0.362566	0.999035	0.131086	-0.461409	0.322489	-0.0436058	0.0436049	-0.37599	0.669397	-0.438704	0.0768356	0.494142	-0.243326	-0.0768347
Os02g0215400|mRNA|AK102434|CDS+3'UTR	1.90791	-0.453602	0.173301	-0.16212	-0.0937839	0.0937834	0.333654	0.232535	-0.642812	-0.788902	-0.232535	0.691395	1.14205	0.0146003	-0.886372	-0.4864	-0.0146003	0.638274	-0.13857	0.0905671	-0.537992	-0.0905671	0.306904	0.398579
Os02g0552200|COMBINER_EST|Os02g0552200|8	0.477395	0.0876055	-0.520603	-0.34004	-0.0430055	0.0430059	0.173098	-0.167608	0.494212	0.167608	-0.207307	-0.23214	0.8009	0.071239	-0.071239	-0.225211	0.0960326	-0.283178	-0.0276961	0.00286818	0.0226736	0.093039	-0.0243058	-0.00286865
Os10g0578100|mRNA|AK070183|CDS+3'UTR	0.569617	0.147159	-0.259378	-0.166523	0.338448	-0.14716	0.310014	-0.0142083	0.389198	0.0142078	-0.0510488	-0.0774183	0.78444	0.0704274	-0.0704279	-0.219841	0.0859571	-0.278081	-0.0255089	0.00464058	0.0204663	0.0930901	-0.0245786	-0.00464058
Os03g0127600|mRNA|AK103695|CDS+3'UTR	-0.247842	-0.0155706	-0.56741	0.0155711	0.142183	0.061058	0.0251355	-0.0251355	0.0414972	-0.611029	0.0967717	-1.21069	2.50131	-0.159747	-0.478	-0.386233	0.159747	0.186599	-0.0480704	0.738296	-0.243014	-0.114061	0.0480704	0.509607
Os12g0168900|mRNA|AK104011|CDS+3'UTR	-0.0535727	0.12824	-0.0752497	-0.0181999	0.303847	0.0181999	-0.525453	0.185462	-0.185461	0.190022	-0.446055	0.369031	0.0116663	-0.0829878	-0.136607	0.0591068	0.152794	-0.0116673	0.035162	-0.110103	-0.330771	0.325255	-0.035162	0.467715
Os03g0301800|mRNA|AK106465|CDS+3'UTR	-0.380002	0.83851	-1.33444	0.525434	-0.713894	0.380002	-0.728456	0.686505	-0.686505	1.01732	-1.62647	1.91969	1.20934	-0.715085	0.116809	0.539538	-0.27425	-0.116809	-1.44975	0.0737557	-0.0737557	1.57953	-0.759315	1.33209
Os10g0540100|mRNA|AK074016|CDS+3'UTR	0.0862384	0.263319	-0.186475	0.357952	-0.0862384	-0.126415	0.113845	-0.113845	0.274497	0.685541	-0.751277	-0.78066	1.07092	0.302326	-0.302326	0.305538	-0.316813	-0.462424	-0.0705152	-0.0505757	-0.0429969	0.0429969	0.424849	0.976905
Os10g0522800|mRNA|AK072776|CDS+3'UTR	2.84952	-1.02005	1.26073	-0.214568	0.0955138	-0.0955133	0.0651989	-0.221847	0.203031	-0.0651994	-0.184143	0.894053	-0.856739	-0.404507	-0.132091	0.132091	0.405228	0.316342	-0.835852	-0.819836	0.0722303	0.383082	-0.0722308	0.575238
osa-miR164c|Os05|5'seq	2.10459	-0.170207	0.0414596	-0.0414591	0.141548	-0.0563693	0.255109	-0.0254765	0.0672884	0.0117974	-0.0117979	-0.0218048	0.676765	0.00257874	-0.00257826	-0.0394282	0.00858593	-0.0629406	0.0148115	0.0529938	2.38271	-0.358108	-0.0290036	-0.0148115
Os08g0344700|COMBINER_EST|Os08g0344700|8	2.4668	-0.176276	-0.00476837	-0.000926971	0.44629	0.000926971	0.903816	-0.0880079	0.33554	0.00959969	-0.00959969	-0.0422702	3.11579	-0.459009	0.0526056	-0.0526052	0.0569458	-0.117925	-0.0047183	0.00471783	0.00740623	0.105834	-0.0254788	-0.00880337
Os08g0296700|mRNA|AF456244|5'UTR+CDS	3.53194	-0.493567	0.00644159	-0.00644112	0.696545	-0.0205278	4.10973	0.0342445	-0.0342441	-1.83295	0.61635	-0.330774	2.5115	-0.224189	0.0500631	-0.0500636	0.0518026	-0.0520148	-0.00331068	0.0033102	0.0046711	0.109245	-0.0263834	-0.00774002
Os01g0798200|mRNA|AK109272|CDS+3'UTR	2.93846	-0.0130649	0.00686359	-0.0432978	1.07141	-0.00686359	1.25491	-1.22262	1.07904	-1.11469	1.50832	-1.07904	2.75185	-0.296169	0.0633326	-0.0294991	0.0294991	-0.0981445	-0.00171137	0.00187063	0.00171185	0.111574	-0.027586	-0.00765896
Os01g0173600|COMBINER_EST|Os01g0173600|8	0.478814	0.107033	-0.107033	-0.174344	0.236188	-0.177494	5.24156	1.34475	-0.50458	-0.805275	-0.514943	0.50458	0.534485	0.106109	-0.00695038	0.00695086	-0.0680661	-0.173972	0.000212193	0.0012126	-0.000212669	0.114255	-0.0270643	-0.00744343
Os08g0119800|mRNA|AK060602|CDS+3'UTR	2.33956	-0.405216	-0.584563	1.39557	-0.512322	0.405216	-0.0398221	0.0398221	-0.372434	-0.495245	1.22714	0.969604	2.53908	-0.281073	0.0339189	0.0644732	-0.0339189	-0.129288	0.00105381	-0.00105429	-0.00366211	0.11551	1.13943	-0.151076
Os07g0564200|mRNA|AK072771|CDS+3'UTR	0.320079	0.20399	-1.08317	-0.20399	0.774216	-0.427694	0.843877	0.909323	0.127566	-0.153656	-0.127565	-0.170485	1.87685	-0.112226	0.0450501	0.0207181	-0.0207181	-0.106561	-0.0749736	-0.000739574	-0.122912	0.000739574	0.0397916	0.298023
Os01g0918300|mRNA|AB016030|CDS+3'UTR	0.128002	-0.0295525	-0.568529	0.0295525	-0.0708427	0.0619078	-0.399473	0.228651	-0.22865	0.365261	-0.273302	0.392472	-0.454129	-0.0619316	0.0272541	0.209677	-0.0272541	0.0400572	-0.176048	0.176048	-0.590838	0.784833	-0.338289	0.521391
Os01g0379600|COMBINER|CI018213|6	2.20601	-0.123869	-0.659151	-0.944385	0.123869	1.09091	-0.118073	-0.911196	0.703711	0.118073	0.929824	-1.88673	1.98831	0.459168	-1.13613	0.00544643	-0.583124	-0.00544596	-0.64593	0.0425982	-0.249391	-0.0425978	1.93271	0.660596
Os09g0484300|mRNA|AK100330|CDS+3'UTR	0.0913959	-0.194288	0.00938082	-0.595389	0.453242	-0.00938129	0.751458	-0.51604	-0.168778	0.168778	-0.59293	0.175755	-0.821288	-1.02837	0.44183	0.48167	0.196585	-0.196586	0.759897	0.142887	-0.864011	-0.379436	0.382362	-0.142887
Os01g0179700|mRNA|AK059888|CDS+3'UTR	-0.451675	0.157632	-0.238273	0.08813	-0.0495949	0.0495939	-0.566675	0.0676765	-0.0676775	0.265737	-0.138287	0.136961	0.150732	-0.104053	0.104053	-0.136932	0.153736	-0.260754	0.231799	-0.0146112	-0.23716	0.333718	-0.167671	0.0146103
Os07g0467200|mRNA|AK070358|CDS+3'UTR	0.375871	-0.0321608	0.191177	-0.182664	0.0321617	-0.137051	-0.559532	0.296447	0.0396461	0.431725	-0.199173	-0.0396461	0.426587	0.236353	-0.166693	0.0522704	-0.337714	-0.0522704	-0.138242	0.159514	-1.07809	-0.217865	0.138242	0.161773
Os02g0701900|mRNA|AK060640|CDS+3'UTR	-0.0908747	0.0908737	-0.461076	0.293558	-0.417608	0.186491	3.00065	0.896338	-0.0327768	0.000452042	-0.000452042	-0.547123	1.4118	0.79411	-0.147964	-0.0174317	-0.268925	0.0174317	0.935985	0.00364828	-0.472164	-0.272622	1.07194	-0.00364828
Os12g0563600|mRNA|AK060891|CDS+3'UTR	1.96455	-0.954515	-0.603585	0.0741577	0.126531	-0.0741582	4.89123	0.554205	-0.554205	-0.755859	0.973623	-0.881835	0.0842581	0.0818305	0.0217576	-0.0217581	-0.0439425	-0.0889235	0.589684	-0.626368	-0.528056	-0.376701	1.57085	0.376702
Os01g0736900|mRNA|AK065226|CDS+3'UTR	0.0627785	0.0385742	-0.245551	0.0243731	-0.151124	-0.0243731	0.160843	0.411352	-0.323026	0.0863075	-0.0863085	-0.1374	-0.186573	0.230726	-0.46629	0.327144	-0.384488	0.186572	-0.106248	0.0439272	-0.0860558	0.0245247	-0.0135508	0.0135508
Os01g0873200|mRNA|AK109463|CDS+3'UTR	0.149497	0.0450959	0.0425692	-0.274705	-0.0425692	-0.292981	0.00471735	-0.067966	0.122463	-0.0566797	0.0955839	-0.00471735	0.0412393	0.0480042	0.0194058	-0.0194058	-0.0466156	-0.0825038	0.018774	-0.00159168	2.87927	-0.421694	-0.00930309	0.00159121
Os03g0760900|COMBINER|CI265000|6	0.86543	0.130492	-0.130492	-0.932056	0.164996	-1.19271	0.26701	-0.012403	0.0124035	-0.154773	-0.466247	0.626494	-0.65637	-0.4281	0.193348	0.63363	0.402833	-0.193348	0.781569	0.01437	0.46765	-0.01437	-0.763952	-0.272955
Os03g0272400|mRNA|AK070454|CDS+3'UTR	0.166477	-0.0609822	0.192921	0.0609827	-0.680095	-0.8955	-0.0567255	-0.113494	0.056725	-0.102368	0.193526	0.586587	-0.00242376	0.00242376	-0.0131135	-0.0485601	0.101106	0.764609	0.0214868	-0.00287533	1.33045	-0.096633	-0.00556564	0.00287581
Os09g0386500|mRNA|AK099307|CDS+3'UTR	0.230227	-0.11525	0.0182581	0.0762367	-0.0415697	-0.0182581	0.0164976	-0.0164976	-0.720616	0.903249	-0.322623	0.117638	-0.277835	0.520838	-2.23991	0.277834	-2.49078	0.657569	0.0710497	0.392461	-0.0710497	-0.964847	-0.56306	0.383104
Os02g0130200|mRNA|AK106802|CDS+3'UTR	0.143204	-0.024097	1.61449	-0.263157	0.024097	-0.161227	-0.0358338	-0.0834475	0.0685649	-0.0728521	0.143904	0.0358338	1.45399	0.117466	-0.117466	0.871414	-1.53755	-1.38694	0.00968456	-0.0180016	0.060288	0.0569239	-0.0157747	-0.00968504
Os01g0256300|COMBINER_EST|Os01g0256300|8	2.66424	-0.599277	0.418461	0.0353932	-0.0353932	-0.205752	-0.316595	-0.361802	1.7557	-0.265328	1.25154	0.265328	0.621736	1.06067	0.0157123	-0.0157123	-0.0443749	-0.0656576	0.0142851	-0.0142846	-0.0337286	0.134854	0.307048	-0.0268288
Os01g0550700|COMBINER_EST|Os01g0550700|8	2.48213	-0.367642	0.262111	-0.0664353	0.0664353	-0.0861673	-0.0516953	-0.0942707	1.3309	-0.284028	0.162707	0.0516949	0.0141888	0.0312467	0.0175862	-0.0141888	-0.0414672	-0.0607967	0.0147777	-0.0147777	-0.0346069	0.1354	1.06571	-0.115057
Os01g0840700|COMBINER_EST|CI562569|1	0.133993	0.444265	-0.197678	0.0152378	-0.0152378	-0.138913	0.62131	-0.256418	0.53577	-0.439485	0.256419	-0.515851	-0.570505	0.273508	-0.0055685	0.483709	0.0055685	-0.464818	0.0357418	-0.0357409	0.246319	-0.773174	0.0948734	-0.0363159
Os04g0194500|mRNA|AK121164|CDS+3'UTR	0.105796	-0.0170975	0.227718	-0.0867043	0.017098	-0.106771	4.39356	-0.610831	-0.0249281	-0.141626	0.139001	0.0249276	0.0273438	0.273707	0.0152779	-0.0152779	-0.0403709	-0.0545149	0.0146713	-0.0170794	-0.0370488	0.13576	-0.000741959	0.000741959
Os05g0149600|mRNA|AK073947|CDS+3'UTR	-0.260754	0.0494709	-0.0494709	0.158973	-0.0792122	0.133076	-0.0889721	0.198556	0.235581	0.088973	-0.163746	-0.148614	0.0649958	-0.0649967	0.108462	0.102104	-0.117094	-0.132937	0.107704	-0.0486584	0.0486593	-0.178552	0.151108	-0.0996609
Os01g0571900|COMBINER|CI137437|6	-0.125565	0.00545025	-0.0918675	0.168419	-0.00545025	0.394271	-1.12166	0.756488	-0.126931	0.485038	-0.360648	0.126932	0.00874233	0.195034	-0.00874233	0.708117	-0.0495634	-0.0788345	-0.642536	0.519141	-0.496895	0.496895	-0.698629	0.560714
Os05g0563400|mRNA|AB071290|CDS+3'UTR	0.971103	-0.319513	0.943068	0.0358067	-0.0358071	-0.384203	-0.164495	-0.196123	0.0297027	-0.0237894	0.135122	0.0237899	0.00479269	0.0428696	0.0181174	-0.00479269	-0.032608	-0.0415149	0.00396395	-0.0274911	-0.0459099	0.129314	0.0023551	-0.00235462
Os12g0573800|mRNA|AK106961|CDS+3'UTR	0.631817	-0.0339456	0.0339456	-0.230692	0.0404448	-0.518222	-0.367757	0.326452	0.384655	-0.326452	-0.386919	0.729208	-1.56144	0.0269804	-0.0269804	0.404973	-0.889142	0.276954	-0.0442867	0.170419	-0.90642	0.0442867	-0.376369	0.228316
Os11g0696900|COMBINER_EST|CI424604|0	0.0381913	-0.0099349	0.168258	-0.0596404	0.00993538	-0.0799003	1.45992	-0.584479	0.00569439	-0.037806	0.109244	-0.00569487	-0.012661	0.034132	0.012661	0.169659	-0.0456614	-0.0510178	-0.00146246	-0.0306964	-0.0462899	0.128234	0.0107102	0.00146246
Os04g0371600|COMBINER_EST|CI419570|3	0.67309	-0.492749	0.044929	-0.141096	0.0848894	-0.044929	0.671954	-0.084321	0.394625	0.084321	-0.732543	-0.425408	-0.0793514	0.792273	0.367352	0.0793514	-0.867802	-0.872539	-0.777585	0.664468	-0.584567	-0.248194	1.098	0.248194
Os09g0511600|mRNA|AK121679|CDS+3'UTR	0.63028	-0.896614	1.32198	-0.409125	0.409126	-0.483088	-0.13642	-1.1049	0.13642	-1.23677	0.596976	0.175186	0.00806236	0.0625114	0.739799	-0.00806189	-0.0184774	-0.0220876	0.527626	-0.527626	0.636494	1.34195	-0.709838	-0.72418
Os03g0757000|COMBINER_EST|Os03g0757000|8	0.391332	-0.026907	0.1157	-0.027544	0.0269074	-0.0477099	-0.0389438	0.00620747	-0.00620747	-0.0850482	0.321187	0.202298	-0.0185394	0.0385199	0.00571012	-0.00571012	-0.00850725	0.322246	-0.0679231	-0.0911984	-0.0960488	0.0679226	0.86893	0.210549
Os01g0136200|mRNA|AK121025|CDS+3'UTR	-1.05542	1.57351	-1.31155	1.23661	-2.91298	1.05542	-2.31105	0.677582	-2.01748	0.926781	-0.661045	0.661045	-0.437921	0.813462	-1.8749	1.49541	-1.47294	0.437921	1.14802	-0.186607	-0.0642729	0.0949907	0.010407	-0.0104074
Os05g0190500|mRNA|AK109335|CDS+3'UTR	1.45281	-0.12516	1.80258	-0.174411	0.0345964	-0.0345969	-0.0299931	-0.0513663	0.0299926	-0.04456	0.53287	0.25243	-0.00884962	0.0485625	0.0188079	0.00884962	-0.0320511	-0.0340982	1.12076	-0.19048	-0.0649476	0.089078	0.0124159	-0.0124159
Os05g0387300|mRNA|AK059416|CDS+3'UTR	0.147797	0.0753717	0.0816331	-1.54839	-0.0753722	-0.939946	-0.49993	-0.0499392	-0.53237	0.0499387	0.56117	0.456401	0.550249	-0.472101	0.422262	-0.375878	0.375878	-0.838857	0.0254688	-0.122603	0.719539	0.884361	-0.0254693	-0.0545721
Os03g0745000|mRNA|AK069579|CDS+3'UTR	1.14151	-0.0861535	1.13803	-0.073184	0.0303845	-0.0303841	-0.0288405	-0.0485773	0.028841	-0.0445905	0.419053	0.29026	-0.00885439	0.0439534	0.0181928	0.00885439	-0.0372162	-0.0384932	-0.0265813	-0.0421324	-0.0224462	0.114742	0.056809	0.0224466
Os07g0529600|mRNA|AB110170|CDS+3'UTR	1.67881	-0.128794	-0.0819664	1.08976	-0.845529	0.0819654	-1.15151	-0.153784	0.153783	0.527064	2.5871	-1.84092	-0.0157013	0.0341353	0.0157013	0.145717	-0.0467076	-0.0481749	-0.338592	1.43954	-0.75603	-0.632266	0.338592	2.22818
Os01g0384800|mRNA|AK120910|CDS+3'UTR	1.198	-0.0564632	0.490592	-0.218404	0.0564632	-1.28725	-0.360498	-0.306183	0.629518	-0.525603	0.306183	1.56159	-0.0227175	0.025444	0.022718	0.347277	-0.0574918	-0.0591221	-0.0347171	-0.0183182	-0.0132785	0.0967217	0.0590096	0.013279
Os06g0692700|mRNA|AK101257|CDS+3'UTR	2.07683	0.0823846	0.612205	-0.723185	-0.0823846	-0.137234	-0.489769	-0.50687	0.106155	0.276733	1.11322	-0.106155	-0.0236349	0.0236344	0.833514	0.317598	-0.0613141	-0.0628152	0.0608034	0.425871	-0.0794683	0.0141063	-0.0141063	-0.0659614
Os07g0666900|mRNA|AK064004|CDS+3'UTR	0.193851	-0.193851	0.739817	-1.00325	0.254979	-0.792358	-0.316675	0.271526	0.00465822	-0.456452	0.275619	-0.0046587	-0.582577	-0.535569	0.327897	0.540732	-0.327897	1.54849	0.317906	0.628587	-0.469704	-0.733311	-0.0977049	0.0977049
Os03g0225900|mRNA|AK066138|CDS+3'UTR	-0.0859799	0.311514	1.5561	-0.322875	-0.0984869	0.0859799	-0.243367	-0.258907	0.0712953	-0.0712953	0.266947	0.126422	-0.00632143	0.0394688	0.0132341	0.00632191	-0.0499716	-0.0539079	-0.079802	-0.0905957	0.0105033	0.059648	0.0601134	-0.0105033
Os07g0249800|mRNA|AK110647|CDS+3'UTR	1.09233	-1.20942	0.980674	-0.79366	0.526933	-0.526932	0.474137	-0.764821	0.489705	-0.270856	0.270856	-0.57992	-0.477651	0.477651	-0.575805	0.68026	1.04137	-0.788409	0.00184679	0.35459	-0.463808	-0.00184679	-0.799645	0.469976
Os03g0857500|mRNA|AK062332|CDS+3'UTR	-0.19896	0.500702	-1.58798	0.242649	-1.28984	0.198959	0.213136	0.773986	-0.159387	0.0482526	-0.180712	-0.0482521	-0.0291591	0.0138583	-0.0138588	-0.0188122	0.0885901	1.22992	-0.103618	-0.113461	0.0445108	0.0287933	0.0673699	-0.0287933
Os06g0187200|mRNA|AK106963|CDS+3'UTR	2.28622	-1.01422	1.11845	-1.17117	0.851999	-0.851999	0.41138	-1.91061	0.377139	-1.40534	0.227301	-0.227302	1.94484	-0.141646	0.141646	-0.365135	1.00962	-0.48124	0.196346	-0.520026	-0.0378695	0.108111	0.0378695	-0.270833
Os02g0751100|mRNA|AK120012|CDS+3'UTR	-0.314373	-0.280421	0.379077	0.37483	-0.214542	0.214542	-0.0644765	0.0644765	0.192666	-0.619397	1.09344	-0.280118	-0.0033679	0.0355706	0.00758934	0.00336838	-0.0691829	-0.0773158	-0.104152	-0.112642	0.129843	0.0241866	0.0957088	-0.0241866
Os03g0791800|mRNA|AK120251|CDS+3'UTR	0.187505	-0.601456	0.0773811	-0.535725	0.0714703	-0.0714703	-0.037672	-0.173919	0.331618	0.249827	0.0376711	-0.19161	-0.213247	-0.0813141	0.356796	0.322793	-0.200809	0.0813131	-0.218154	0.105151	-0.420272	0.381414	-0.105151	0.227247
Os08g0201100|COMBINER|CI557177|x	-0.219067	0.270536	-0.181868	-0.320579	0.639921	0.181868	-0.0149007	-0.026968	0.0149012	-0.0519156	1.56446	0.249344	-0.000974655	0.0321813	0.0052042	0.000974655	-0.0818291	-0.0931654	-0.102498	-0.110974	0.222458	0.0181222	0.132115	-0.0181222
Os01g0113000|COMBINER_EST|CI273081|6	3.4307	-0.21076	-0.225627	-0.396272	0.599937	0.21076	-0.0743232	-0.986336	0.0743232	0.0842047	-0.67922	0.536063	0.682984	0.0714188	-0.0714188	-0.194064	0.270684	-0.264003	1.2707	-0.25503	-0.0385957	0.0224924	-0.0224924	0.251889
Os10g0189600|mRNA|AK103411|CDS+3'UTR	2.27851	-1.31569	0.311162	-1.46593	0.229408	-0.229408	0.472726	-0.0336971	0.401003	0.0336967	-0.0521669	-0.0731091	0.718293	0.0707965	-0.0707965	-0.202712	0.291306	-0.185374	-0.0640879	-0.0135999	0.0329814	0.094204	-0.0279288	0.0135994
Os06g0335500|mRNA|AK063854|CDS+3'UTR	1.03444	-0.0101824	0.295286	-0.0247364	0.0101824	-0.167385	0.774992	-0.0774469	0.464983	-0.105408	0.0774479	-0.119561	1.50611	-0.128679	0.218868	-0.166972	0.12868	-0.812616	-0.271651	-0.00133228	0.942638	0.00133228	0.401424	-0.214501
Os11g0294300|mRNA|AK108665|CDS+3'UTR	3.73761	-0.501134	-0.133934	-0.00926828	0.425637	0.00926828	0.450506	-0.0279646	0.41207	0.0279641	-0.0615578	-0.0812421	0.773564	0.0729952	-0.0729952	-0.219585	0.242068	-0.28249	-0.0574193	-0.0105233	0.0326495	0.0945759	-0.0269218	0.0105228
Os05g0170000|mRNA|AK100216|CDS+3'UTR	3.50149	-0.494371	-0.142183	-0.00389814	0.438238	0.00389814	0.440269	-0.0251346	0.41397	0.0251346	-0.0654454	-0.0846925	0.79472	0.110388	-0.110388	-0.262746	0.195629	-0.32383	-0.0544901	-0.00902462	0.0320435	0.094604	-0.0257797	0.00902462
Os04g0210700|COMBINER_EST|Os04g0210700|8	3.46495	-0.489471	-0.143135	-0.0105882	0.455884	0.0105882	0.00428104	-0.480334	1.06887	-0.874115	1.26985	-0.00428152	0.811106	0.0753679	-0.0753679	-0.231629	0.22114	-0.291094	-0.0502119	-0.00783682	0.601329	0.923538	-0.0244894	0.00783682
Os02g0122300|mRNA|AK106553|CDS+3'UTR	-0.0449133	0.228829	-0.774108	0.0651026	-0.265001	0.0449142	-0.01087	0.258289	0.254776	0.01087	-0.289833	-0.145021	-0.575365	0.253012	-0.381598	0.192901	-0.1929	0.260138	-0.190193	0.0985155	0.218489	-0.0985155	-0.266766	0.169104
Os04g0174200|COMBINER_EST|AU091794|7	1.50028	-1.55242	0.346537	-1.35139	-0.346537	0.526816	0.666594	-0.806777	0.537128	-0.537127	1.17999	-0.934711	2.906	-0.161036	0.161036	-0.274888	0.166045	-0.325287	-0.0438209	-0.00491238	0.0298743	0.0940967	-0.0241132	0.00491238
Os11g0490100|mRNA|AK108872|CDS+3'UTR	0.171341	-0.171342	-0.618561	-0.486792	0.206335	0.242301	0.185107	-0.223407	0.210847	-0.185106	0.239769	-0.326831	1.23045	-0.0761366	-0.130183	-0.294709	0.394429	0.0761371	-0.0416746	-0.0033412	0.0288382	0.0929723	-0.0241804	0.0033412
Os03g0616300|mRNA|AK102930|CDS+3'UTR	3.60721	-0.50733	-0.141476	-0.0135679	0.491054	0.0135679	0.377873	-0.0183635	0.413236	0.0183635	-0.0679755	-0.0881891	1.15583	0.437546	-0.1432	-0.308175	0.1432	-0.232705	-0.0385513	-0.00208712	0.0284586	0.0923815	-0.0236173	0.00208712
Os03g0174600|mRNA|AK059155|CDS+3'UTR	-0.124588	0.124588	-0.926555	-0.202174	0.507236	0.521681	-0.999362	0.207496	-0.206985	0.326936	-1.12682	0.206985	0.195998	-0.677011	0.128173	-0.239391	0.113044	-0.113043	-0.346835	0.226006	-1.03835	0.365698	-0.0116792	0.0116792
Os10g0546400|mRNA|AK069919|CDS+3'UTR	1.42964	-0.189418	-0.0679207	-0.375597	0.546451	0.0679202	0.152822	-0.226636	0.116002	-0.116002	-0.174872	2.35829	1.3271	-0.609077	0.208792	-0.208791	-0.846538	0.408858	-0.0333242	0.000224113	0.0273304	0.0928326	-0.022964	-0.000223637
Os08g0191800|COMBINER_EST|Os08g0191800|8	0.55892	0.146453	-0.280086	-0.171634	0.341077	-0.146452	0.339149	-0.0159698	0.400576	0.0159702	-0.0614133	-0.0838947	3.3773	-0.545086	0.0795541	-0.0795546	0.275962	-0.132291	-0.0306211	0.00133705	0.0259838	0.0933409	-0.0229802	-0.00133753
Os12g0152800|mRNA|AK072885|CDS+3'UTR	3.65212	-0.348026	-0.142781	0.0844612	0.298071	-0.0844617	0.910868	-0.216876	1.82168	-1.03283	0.216876	-0.778394	2.80774	-0.318066	0.0778289	-0.0778284	0.264982	-0.130324	-0.0417147	-0.0111842	0.0111842	0.0806065	0.135669	-0.0463104
Os02g0150200|mRNA|AK121324|UTR	0.574018	0.147228	-0.25948	-0.168519	0.341042	-0.147229	0.148543	-0.177136	0.224953	-0.148542	1.65133	-0.413408	0.801823	0.0724268	-0.0724273	-0.223649	0.101486	-0.276396	-0.0780129	-0.0480866	0.0480862	0.394963	0.639544	-0.131857
Os02g0259100|mRNA|AK068099|CDS+3'UTR	-0.422298	0.247708	-0.247709	-0.321237	0.300099	0.275689	-0.79749	0.018239	0.291031	-0.667418	0.431087	-0.0182395	0.21757	-0.0612526	0.25931	0.0612535	-0.702074	-0.232239	0.0329919	-0.0329914	-0.746663	0.725263	-0.037343	0.325106
POsControl0044|art	0.0084362	0.0369082	1.40766	-0.143907	-0.0151296	-0.00843573	-0.0335269	0.0636845	-0.00809956	0.00809956	-0.0235586	0.0524478	0.0275059	0.206211	-0.0146656	-0.0224166	-0.0223656	0.0146661	-0.0452256	0.0984664	-0.0156221	0.0156221	-0.0433612	0.117736
Os10g0468500|mRNA|AK120876|CDS+3'UTR	0.625697	0.0773459	-0.277664	-0.219792	0.33477	-0.0773459	0.586926	-0.301014	0.73961	-0.28229	-0.228311	0.228311	1.74924	-0.0138016	0.0138011	-0.121476	0.147587	-0.175905	-0.0398288	0.0398288	0.119102	0.439148	-0.0605311	-0.043232
Os08g0522400|mRNA|AK065893|CDS+3'UTR	0.569902	0.137279	-0.192049	-0.137279	0.314768	-0.158538	0.265197	-0.00996161	0.356267	0.00996161	-0.0362182	-0.0643973	0.718438	0.0699306	-0.0696897	-0.198251	0.0696897	-0.185976	-0.0131464	0.00702	0.016674	0.101667	-0.0236368	-0.00702
Os01g0162500|COMBINER|CI528626|x	0.578508	0.148475	-0.188233	-0.156342	0.319056	-0.148475	0.405119	0.116383	0.223356	-0.116383	-0.155624	-0.184703	1.36112	0.0207872	-0.0207868	-0.141607	0.0653372	-0.198754	-0.0698733	-0.0533876	-0.0449557	0.0449553	0.143023	0.494261
Os05g0326100|COMBINER|CI259794|6	0.0138302	0.179421	-0.870759	-0.0138302	-0.495624	0.708516	-0.665397	0.297067	-0.571593	0.526246	0.0593529	-0.0593529	-0.23657	0.593901	-0.454865	0.550055	-0.484133	0.23657	-0.286529	0.0547638	-0.404623	-0.0547628	2.86726	1.40765
Os03g0577200|mRNA|AK104547|CDS+3'UTR	0.381514	-0.0526133	0.0112858	-0.0392323	0.129107	-0.0112867	0.125706	-0.230595	0.160951	-0.0693359	0.0693359	-0.587792	-0.101519	0.383948	-0.207957	0.418632	-0.47691	0.101518	-0.280885	0.0586529	-0.435755	0.320078	-0.0586529	0.0884829
Os05g0412900|mRNA|AK061020|CDS+3'UTR	1.92892	-0.48346	-0.350085	-0.362652	0.350086	0.643365	5.09592	1.71049	0.158988	-0.158988	-0.17412	-0.206406	2.21174	-0.144591	0.0515189	-0.0515194	0.0569444	-0.113601	-0.00325775	0.00325727	0.0071044	0.110188	-0.026083	-0.00880909
Os01g0253900|mRNA|AK072113|CDS+3'UTR	2.21373	0.272388	0.611482	-0.477895	-0.898027	-0.272388	0.689732	-0.202608	1.82542	0.125901	-0.125901	-0.158665	1.9606	-1.05154	0.0909891	-0.0909891	-0.188035	0.178233	-0.00186062	0.0018611	0.0044837	0.113057	-0.0267353	-0.00810671
Os12g0257800|COMBINER_EST|Os12g0257800|8	0.448668	0.0672245	-0.067225	-0.1729	0.199405	-0.219336	5.31109	2.03532	0.149437	-0.150472	-0.149436	-0.183818	3.00344	-0.399569	0.0609994	-0.0285339	0.0285339	-0.0942011	-0.000667095	0.000667095	0.00187492	0.115239	-0.0273519	-0.00860405
Os03g0425100|mRNA|AK070206|CDS+3'UTR	0.499326	0.633289	-0.502173	-0.566644	-0.058466	0.058466	0.261652	0.282465	1.14174	-0.261652	-0.704236	-0.740039	3.19779	-0.400062	0.0648022	-0.0181122	0.0181117	-0.0850229	-0.122393	0.122393	-0.626435	-0.508918	0.960273	0.24533
Os03g0114100|mRNA|AK108265|CDS+3'UTR	-0.187031	0.480139	-0.350499	-0.0495567	0.0495577	0.396019	-0.0012989	0.00129795	-0.319536	0.268232	-0.11476	0.266197	0.107362	0.249208	-0.00125408	0.00125408	-0.0788469	-0.408523	0.392157	-0.392157	-1.04679	0.890578	-0.689632	1.11374
Os10g0580100|COMBINER|CI405191|6	2.49893	-0.119326	-0.361092	-0.526408	0.119326	0.146816	0.359916	-1.6621	1.30832	-0.359916	0.361692	-1.50001	-0.552107	-0.462517	-0.156983	0.398736	0.156983	0.635386	-0.64778	-0.193493	-0.225716	0.193493	0.372668	0.292838
Os04g0602000|COMBINER_EST|CI207644|6	-0.485333	0.105648	-0.262155	-0.105649	0.326427	0.523052	0.258496	-0.231627	0.984476	-0.183587	0.183587	-0.460731	0.0325375	0.185984	-0.26058	0.0609732	-0.284276	-0.0325384	-0.233789	0.23379	-0.549536	-0.410936	0.380522	0.880435
Os01g0825700|mRNA|AK070492|CDS+3'UTR	0.122685	-0.524922	0.0439649	-0.396988	0.39561	-0.0439653	-0.17016	0.260358	1.45618	-0.112991	0.0120683	-0.0120678	0.85993	-0.0661759	0.485014	0.0661755	-1.1977	-0.190072	0.630659	-0.297021	-0.821249	-0.22721	0.726109	0.227209
Os03g0729200|mRNA|AK059020|CDS+3'UTR	0.294397	-0.10795	0.000730514	0.0511608	-0.000730514	-0.0451164	-0.167301	0.167302	0.671304	-0.709284	0.60705	-0.422282	0.229059	0.0887313	0.822257	-0.14565	-0.171546	-0.0887318	-0.141541	0.141541	-1.96859	-0.493604	0.6314	0.297935
Os04g0482700|mRNA|AK111072|CDS+3'UTR	1.592	0.165944	-0.247322	-0.165944	0.70511	-0.572644	0.291928	-0.109976	0.109976	0.321083	-0.564936	-0.760128	3.13327	1.03119	-0.0294161	0.0294166	-0.102573	-0.158984	0.357702	0.133379	-1.39616	-1.25733	-0.13338	0.206791
Os12g0170600|mRNA|AK067033|CDS+3'UTR	0.561823	-0.15943	0.298052	-0.251642	0.121138	-0.121137	0.163326	-0.778962	0.386007	0.24049	-0.719426	-0.163325	0.235196	0.0499544	-0.578431	0.22063	-0.426207	-0.0499544	-0.0668554	0.0668554	-0.887876	0.23534	-0.203647	0.174441
Os01g0567300|COMBINER_EST|Os01g0567300|8	0.179293	-0.0345783	0.0345783	-0.265697	0.541225	-0.305063	3.91144	-0.0317278	-0.822235	-1.01558	0.577908	0.0317278	1.96894	-0.154946	0.154946	0.183573	-0.157163	-0.204896	0.0601015	0.422561	-0.164875	-0.0158944	-0.115761	0.0158949
Os03g0119000|mRNA|AK104225|CDS+3'UTR	0.308595	-0.432641	0.182436	-0.299	0.1539	-0.153899	0.109384	-0.380963	0.283525	-0.256569	0.203774	-0.109384	-0.500973	0.472153	-0.235285	0.441577	-0.125197	0.125198	0.0885868	-0.0238266	-0.0223427	0.515108	0.0186834	-0.0186834
Os08g0159900|mRNA|AK071070|CDS+3'UTR	1.0488	-0.174581	-0.488048	0.186721	-0.491108	0.174581	-0.693575	0.693575	-0.827136	0.755819	-1.46005	0.848531	-0.277374	-0.76162	0.277374	0.316894	-0.287547	0.312393	0.109895	-0.448769	1.4382	-0.0682559	-0.961393	0.0682559
Os03g0702700|mRNA|AK103495|CDS+3'UTR	-1.66029	0.163668	0.0973644	0.126027	-0.0993662	-0.0973654	0.501333	-0.155987	0.782434	-0.0255957	-0.832232	0.0255966	0.126772	-0.495027	-0.455584	-0.0345707	0.0345697	0.0595074	0.699236	-0.237709	0.699918	-0.0204477	0.0204477	-0.562248
Os04g0549500|COMBINER_EST|Os04g0549500|8	0.0155306	-0.168685	0.00256968	-0.335224	0.05443	-0.00257015	-0.0109444	-0.0680366	0.099493	-0.0572324	0.113233	0.0109448	0.032547	0.0358644	0.0178318	-0.0178323	-0.0438023	-0.0749249	0.022296	-0.00248623	1.90328	-0.246217	-0.00587416	0.00248575
Os05g0556600|COMBINER_EST|AU082976|6	0.556776	-0.383957	0.202488	-0.0334358	-0.0468864	0.0334349	0.511811	-0.370657	0.253634	-0.331411	0.340694	-0.253634	-0.0914173	-0.104598	0.130583	0.0914173	0.133133	-0.115546	0.024951	-0.153865	-0.245895	0.151579	0.0577173	-0.02495
Os09g0266300|mRNA|AK121026|CDS+3'UTR	-0.218394	0.218394	0.685596	-1.55896	0.936632	-0.245592	-0.679324	0.47308	-0.935713	0.185464	-0.185464	0.704834	-0.00444126	0.00444126	0.326309	-0.0538044	-0.0222774	0.260998	0.0237818	-0.00438738	-0.021203	0.142384	-0.00301313	0.00301266
Os04g0284600|mRNA|AK071386|CDS+3'UTR	-0.231069	0.0652661	0.140093	-0.0652657	0.270475	-0.06703	-0.405423	-0.293226	0.0318518	0.380306	0.223781	-0.0318518	-0.0262227	-0.0149331	0.0149331	-0.0622354	1.38398	0.590724	0.813603	-0.0188017	0.0188017	0.26967	-0.345478	-0.0345516
Os05g0189300|mRNA|AK067327|CDS+3'UTR	0.0504889	-0.10347	0.138927	-0.201041	0.0207753	-0.0207753	-0.0470285	-0.0888896	0.0481958	-0.0788727	0.155799	0.0470285	0.544828	-0.0101905	0.0415692	0.0101905	-0.0142531	-0.0348492	0.927782	-0.0995684	-0.0267797	0.14103	-0.00265741	0.00265741
Os12g0464200|mRNA|AK109841|CDS+3'UTR	-0.0178509	-0.162224	0.0844431	-0.249763	0.0178504	0.0230508	-0.0454102	-0.0855517	0.0454102	-0.0758147	0.174382	0.0650911	0.0143824	0.033092	0.0164418	-0.0143819	-0.0376677	-0.0559669	0.0205255	-0.0122609	-0.0306268	0.139261	-0.00150919	0.00150919
Os09g0365900|COMBINER_EST|CI557753|0	1.73709	-0.446816	0.524178	0.19164	-0.19164	-0.320938	4.64463	0.891937	-0.0968761	-0.210067	0.0551119	-0.0551119	0.0132151	0.0358033	0.0173254	-0.0132155	-0.0350823	-0.0512371	0.0975041	-0.123376	0.862607	1.1577	-0.0990734	-0.0975041
Os07g0658300|mRNA|AK064580|CDS+3'UTR	2.77741	-0.452869	0.267424	-0.0489697	0.0489697	-0.0696869	4.56215	0.799942	-0.120018	-0.225541	0.055326	-0.055326	0.0118484	0.0379982	0.0174832	-0.011848	-0.0336099	-0.0471897	1.7467	-0.207191	-0.0374322	0.135233	0.000478268	-0.000478745
Os03g0802800|mRNA|AK059670|CDS+3'UTR	-0.142521	-0.0136147	-0.181517	0.0491476	0.0136156	0.209378	-0.0866251	-0.00936222	0.110075	0.0187416	0.00936127	-0.0239563	-0.0855312	0.0855322	-0.155647	0.279745	-0.0968304	0.433422	0.0830097	0.125489	-0.171885	0.184272	-0.0830097	-0.185741
Os01g0167100|mRNA|AK063153|CDS+3'UTR	0.0234613	-0.0234613	0.905279	0.0788693	-0.896471	-0.831425	-0.232283	-0.263076	0.961943	0.192951	0.056252	-0.0562515	-0.337304	0.431558	0.123577	-0.123577	1.26311	-0.723491	-0.695258	0.0780749	0.251174	0.790759	-0.410671	-0.0780745
Os03g0828600|COMBINER|CI143867|6	0.0520039	-0.0103874	0.207707	-0.0660968	0.0103879	-0.085947	-0.0354958	-0.0646219	0.0354953	-0.0552955	0.502472	1.33021	0.00431967	0.0439234	0.0168467	-0.00431967	-0.0299792	-0.0384197	0.00340652	-0.0299816	-0.0465703	0.127022	0.00305033	-0.00305033
Os07g0281000|mRNA|AK111689|CDS+3'UTR	-0.571592	0.0663853	0.0933628	-0.0663848	0.702728	-0.423752	0.982545	-0.449755	0.202064	0.191606	-1.40254	-0.191606	-0.516417	0.162592	-0.117581	0.117581	-0.610884	0.37305	0.468172	-0.0888052	0.209373	-0.899461	0.0888052	-0.502214
Os08g0165200|COMBINER_EST|Os08g0165200|8	-0.054122	-0.100654	1.11279	1.51401	-0.0456476	0.0456476	0.41364	-0.257361	0.964446	0.0187058	-0.0187063	-0.131696	-0.0237503	0.0237498	0.0447798	0.946964	-0.054225	-0.0590734	-0.318919	0.857191	0.31892	0.63071	-0.6657	-0.676101
POsControl0001|genome	0.958677	0.326509	-0.065176	-0.275438	-0.221575	0.065176	-0.447458	-0.102771	-0.83578	0.102772	0.558167	0.693977	0.368743	0.597366	-1.57206	-0.61471	-0.368743	0.57081	-0.152776	0.230691	0.00994301	0.433505	-0.296687	-0.00994301
Os10g0502600|mRNA|AK069511|CDS+3'UTR	-0.199801	-0.0462093	0.0588036	0.0538416	0.0462093	-0.112556	-0.0845871	0.0801086	-0.0708752	0.0708752	0.0912485	-0.349032	-0.420434	0.0872164	-0.164542	0.175525	0.123705	-0.0872164	0.0108347	-0.00940037	-0.199917	-0.163979	0.287261	0.00939941
Os01g0920000|mRNA|AK060073|CDS+3'UTR	0.10531	-0.107858	-0.145444	0.110537	0.0508385	-0.0508385	-0.0340967	0.712671	0.623924	0.0340977	-0.121723	-0.149427	-0.080759	1.05852	0.0807586	0.797243	-1.53475	-0.761858	-0.206735	0.232162	-0.540754	-0.106699	0.106699	0.249812
Os05g0191700|COMBINER_EST|CI467183|1	2.22847	0.463633	0.0436459	-0.0968156	-0.0436463	-0.116667	-0.336859	-0.358197	0.224087	0.0808187	0.0589733	-0.0589728	0.0623083	0.740034	0.937992	-0.0682397	-0.0623083	-0.0652852	0.673218	-0.618731	0.0916104	0.282308	-0.241005	-0.0916104
Os09g0345000|mRNA|AK059121|CDS+3'UTR	-0.00208759	-0.231305	0.00208855	0.125713	0.184524	-0.0728912	0.222381	-0.0329065	0.0329065	-0.0494185	-0.329374	0.406141	0.148825	-0.310078	0.00265312	-0.00265408	0.196141	-0.0265713	0.0445375	-0.00299549	0.00299549	0.0768843	-0.0752678	-0.12731
Os01g0106600|mRNA|AK061314|CDS+3'UTR	0.00914049	-0.0196466	0.371369	0.216403	-0.00914002	-0.076623	-0.0290012	-0.0489955	0.0290008	-0.0433102	0.395448	0.272217	0.492227	-0.629261	-0.492227	1.53854	-0.938286	1.99709	-0.0526118	-0.0721574	0.418813	0.53502	0.0138865	-0.0138865
Os03g0360700|mRNA|AK068764|CDS+3'UTR	0.255337	-0.381529	0.565796	-0.0482693	0.0482683	-0.162008	0.14748	-0.0595484	0.216911	-0.130185	0.0595484	-0.148963	0.187015	-0.358633	0.6758	-0.330335	0.430504	-0.187016	0.165771	0.0387907	-0.0697994	-0.359841	0.12305	-0.0387897
Os01g0301700|mRNA|AK064223|CDS+3'UTR	0.339116	-0.702445	0.229028	-0.229028	0.404835	-0.598538	-0.173988	-0.192116	-0.00157261	0.00157213	0.27795	0.149359	-0.00820684	0.0433016	0.0166826	0.00820637	-0.0362477	-0.0379896	-0.0691676	-0.0848851	0.627669	0.745907	0.0187464	-0.0187469
Os03g0106300|mRNA|AB158462|CDS+3'UTR	2.49234	-0.330755	2.15726	0.126687	-0.126687	-0.185107	1.50717	-1.11773	0.3607	-0.3607	1.67943	-0.707025	-0.00800037	0.0404129	0.0164008	0.00800037	-0.0388541	-0.0406833	-0.0120282	-0.0266848	0.0120277	0.126954	1.28162	-0.116554
Os10g0124000|mRNA|AK121991|CDS+3'UTR	0.0262117	0.242105	-0.16573	-0.0262108	0.247306	-0.0772066	0.199847	-0.0635614	0.358996	-0.163243	0.0635614	-0.403234	-1.40388	0.885786	-0.253967	0.627501	0.253967	-0.292305	-0.358341	0.333864	-0.00322723	-0.820157	0.263617	0.00322819
Os04g0412300|mRNA|AK121151|CDS+3'UTR	-0.236412	0.044601	1.05722	0.397925	-0.700647	-0.0446005	-0.497465	-0.139373	0.139372	0.294527	-0.152544	0.531463	-1.47826	0.398975	-0.0672655	0.465328	0.0672655	-0.0754323	0.207557	-0.0398102	-1.07468	0.491068	-1.72573	0.0398102
Os02g0305200|COMBINER|CI155889|6	1.09648	-0.641379	0.180657	-0.648517	0.815134	-0.180657	0.542084	-0.288589	0.288589	-0.310953	0.586966	-0.460463	-0.836896	0.344947	0.108511	-0.108511	0.306938	-0.207664	0.841338	0.405279	0.433636	-1.18508	-1.21932	-0.405278
Os05g0472300|mRNA|AK103712|CDS+3'UTR	-0.0118008	-0.224363	0.0900269	0.115817	0.0118008	-0.0856428	0.161218	0.116776	-0.0352707	0.034812	-0.034812	-0.142385	-0.102903	0.0136776	0.101666	-0.0136766	-0.0756521	0.101666	-0.138216	0.000221252	0.63965	-0.000222206	-0.0498648	0.264289
Os04g0630900|mRNA|AK067744|CDS+3'UTR	2.70567	-0.384439	0.0524855	-0.0524855	0.0917163	-0.0692849	-0.0222187	-0.0358434	0.0222187	-0.0451541	0.680807	1.6651	-0.00481844	0.0377374	0.00994635	0.00481892	-0.0541005	-0.0596218	-0.10106	-0.111954	0.0280423	0.0300074	0.0629559	-0.0280423
Os06g0542200|mRNA|AK058589|CDS+3'UTR	0.911443	-0.162605	-0.251487	-0.736442	0.504403	0.162605	-0.247725	-0.260416	-0.0111704	0.0111699	0.329443	0.376394	-0.00400877	0.0370393	0.00859261	0.00400877	-0.0589538	-0.0653501	-0.0747895	-0.0852733	0.244649	-0.000141144	0.103147	0.000141621
Os08g0410900|mRNA|AK106713|UTR	0.0019598	0.000130177	0.0727453	-0.042026	-0.000130177	-0.0422893	-0.0194244	-0.0316181	0.0194244	-0.0474968	0.525409	0.382251	-0.0135574	0.0253963	0.0135574	0.303161	-0.0746403	-0.0819764	-0.169338	-0.179214	0.042501	-0.042501	0.341884	0.298704
Os07g0490100|mRNA|AK072018|CDS+3'UTR	1.69459	-0.217702	0.0994034	-0.0231867	0.0202522	-0.0202522	1.19858	-0.584397	-0.556038	-0.622346	1.21879	0.556038	-0.00215387	0.03442	0.00629425	0.00215387	-0.070085	-0.0788054	-0.190485	-0.199652	0.0656533	-0.0656533	0.461464	0.494472
Os01g0616100|mRNA|AK058983|CDS+3'UTR	0.250357	-0.441981	0.130471	0.000331402	-0.000331402	-0.569272	0.693321	0.0215216	-0.0215211	0.252545	-0.335251	-0.895011	0.240496	-0.00242329	-0.0959659	0.473918	-0.0832911	0.00242281	0.200716	-0.200716	-0.624167	0.330387	-1.07146	0.216723
Os05g0556700|mRNA|AK059663|CDS+3'UTR	-0.675267	0.205518	-0.0160913	-0.0122509	0.293624	0.0122509	-0.251685	0.251685	0.705419	-0.51648	0.544539	-0.394448	-0.373762	0.882351	0.044805	-0.0448046	0.887762	-0.558532	-0.344851	-0.473799	0.60015	-2.36906	0.64224	0.34485
Os09g0246100|COMBINER|CI403079|x	3.28937	0.0628333	-0.131714	0.177874	-0.0628338	-0.0957456	0.35935	0.00261593	0.474994	-0.335864	-0.7152	-0.00261545	0.00147104	0.180831	-0.847445	-0.00147104	-0.47442	0.318426	0.360345	0.150342	-0.380382	0.128325	-0.905276	-0.128325
Os07g0229200|mRNA|AK058412|CDS+3'UTR	3.25911	0.15412	-0.15412	0.538134	-0.273199	-0.183965	0.393062	0.139808	0.0229316	-0.0229316	-0.884136	-0.904867	0.759058	0.176052	-0.555873	-0.68416	0.158273	-0.158273	-0.266729	0.306024	-0.300321	-0.241657	0.241657	1.05535
Os03g0248600|mRNA|AK073611|CDS+3'UTR	0.0431585	-0.427778	0.152746	0.0952253	-0.0431595	-0.293728	0.465376	-0.379558	0.713342	-0.975639	0.379559	-1.05235	-0.084331	-0.379569	1.30831	0.084331	0.8597	-2.46412	0.634665	0.203104	-0.055656	-1.34558	0.0556555	-0.546807
Os01g0848400|mRNA|AK060936|CDS+3'UTR	2.97888	-0.117801	-0.582173	0.117802	0.572415	-0.773208	1.08328	0.142472	0.291293	-0.142472	-0.905373	-1.74721	2.73385	-0.37845	0.137262	-0.137262	0.343107	-0.193061	-0.061492	0.210386	-0.0320234	0.0280442	-0.0280442	0.213129
Os08g0476700|COMBINER|CI172808|6	0.695772	-0.167376	0.161755	-0.161754	0.517883	-0.947312	-1.27695	0.40443	0.478883	-0.417495	0.26764	-0.267639	0.591187	0.0766306	0.667712	-0.923798	-0.0766306	-1.21496	0.704958	-0.608542	0.608542	-1.70846	0.84107	-0.764794
Os05g0481900|mRNA|AK119626|CDS+3'UTR	0.576744	-0.315235	0.315235	-0.603194	0.323133	-0.703303	0.695994	-0.367996	0.739883	-0.49988	0.367996	-0.453509	0.272552	0.0968199	-0.383273	0.280564	-0.552606	-0.0968199	-0.0608063	0.248556	-0.32259	0.521223	-0.290623	0.0608072
PZmControl0003|mRNA|X12539|3'UTR	0.746777	-0.0588245	-0.257714	-0.152215	0.262247	0.0588241	0.0483284	0.0197568	0.299425	-0.0271935	-0.0197573	-0.0221195	0.0265574	0.305881	-0.0265574	-0.0600595	-0.0999546	0.0847139	-0.0275502	-0.0706496	0.0631099	0.0275507	0.531237	-0.0680251
Os05g0106100|mRNA|AK063178|CDS+3'UTR	0.549841	-0.0933847	-0.420502	0.0114384	0.00872231	-0.00872326	-0.154637	0.823222	-0.452643	1.05919	-1.16772	0.154637	-0.0303774	0.0303774	-0.337051	0.375247	0.686417	-0.241708	-0.34737	0.551655	-0.475543	0.395589	-0.712514	0.347371
Os05g0426200|mRNA|AK065065|CDS+3'UTR	-0.247968	0.168458	-0.541875	0.495948	-0.168458	0.382436	-0.0686665	0.0322647	0.255885	0.200768	-0.0322638	-0.0388269	-0.0593138	0.170316	0.207273	0.055438	-0.128261	-0.0554371	0.0657616	0.0352745	-0.0352755	0.322288	-0.175423	-0.220699
Os02g0197900|mRNA|AK059082|CDS+3'UTR	0.293081	-0.216421	-0.129423	-0.152277	0.263279	0.129423	-1.10112	0.006917	-0.0278702	-0.006917	0.248178	0.0383873	-0.00193691	-0.0988808	0.00193787	0.630143	-0.309332	0.892894	-0.00474358	0.097332	-0.54284	0.529832	0.00474358	-0.0105982
Os10g0507000|mRNA|AK069829|CDS+3'UTR	0.193861	0.124642	-0.74141	-0.124643	0.952011	-0.351427	-0.0129299	0.0129299	0.354851	-0.964685	0.662993	-0.258444	3.08935	-0.540305	-0.00391102	-0.169101	0.376447	0.00391054	0.0261626	0.351079	-0.580182	-0.517007	-0.0261621	0.702195
Os04g0379300|mRNA|AK059313|CDS+3'UTR	-0.539556	0.220392	-0.128563	0.307655	-0.190091	0.128563	-1.5082	0.306245	0.220928	-0.220927	-0.452458	0.423034	1.17723	-0.101801	0.1018	0.585953	-0.59744	-0.107887	0.172066	0.0757208	-0.242434	-0.703237	-0.0757217	0.373611
Os05g0427300|mRNA|AK073321|CDS+3'UTR	0.278353	-0.00727081	-0.603347	-0.145216	1.00319	0.00726986	0.07271	-0.262728	-0.864553	-0.0727096	0.127672	0.73698	0.558184	-0.84604	-0.449651	0.0767031	-0.0356541	0.0356541	-0.230515	-0.759934	0.230515	1.1053	-0.527248	0.293431
Os02g0317700|mRNA|AK068024|CDS+3'UTR	-0.281933	-0.0238304	-0.3152	0.0640907	0.0238304	0.0615177	-0.429126	0.313155	-0.0138073	0.234564	0.0138073	-0.0927477	0.152648	-0.25784	-0.00719547	0.223394	-0.125086	0.00719452	-0.0777979	0.0507927	-0.106413	0.192759	-0.0507936	0.121561
Os03g0431800|COMBINER_EST|AU094106|7	0.363256	-0.204134	-0.532967	-0.0155697	0.0155692	0.138877	-0.37864	0.104289	0.967646	-0.243585	0.488392	-0.104289	-0.0287576	-0.69925	0.172261	0.0609331	0.0287571	-0.50183	-0.954877	0.472333	0.615085	-0.576003	-0.472333	0.659963
Os04g0653200|mRNA|AK073795|CDS+3'UTR	0.179094	-0.372576	-0.146791	0.66603	0.146791	-0.161152	0.00354671	-0.311365	0.73092	0.361676	-0.192158	-0.00354671	0.543173	0.0385303	-0.150098	-0.0385294	-0.0562677	0.534577	-0.15721	-0.339599	0.0248714	0.485579	-0.0248718	0.423932
Os08g0387500|mRNA|AK105106|CDS+3'UTR	-1.1019	0.12639	0.176164	0.468174	-0.449707	-0.12639	0.291972	-0.521471	0.673713	-0.1929	0.1929	-1.39882	0.790054	-0.736858	0.0576863	-0.0576863	0.699041	-1.08437	-0.479836	0.443321	-0.493558	-0.255794	0.255793	0.784189
Os02g0616100|mRNA|AK106204|CDS+3'UTR	0.56053	0.12163	-0.205168	-0.12163	0.306331	-0.174486	0.491103	0.177201	0.175389	-0.175388	-0.228056	-0.210144	0.757616	0.0713396	-0.0713396	-0.20886	0.0839019	-0.2575	-0.0445657	-0.021616	-0.00743485	0.0724831	0.00743532	0.201104
Os05g0132700|COMBINER_EST|CI562776|3	0.585987	0.147661	-0.206105	-0.162203	0.327561	-0.147662	0.0148978	-0.262161	0.359289	-0.27059	0.54508	-0.0148973	2.09725	-0.183038	0.18261	-0.137146	0.137146	-0.183331	-0.0137038	0.00673342	0.0191417	0.103701	-0.022305	-0.00673342
Os06g0523900|COMBINER_EST|CI270521|6	0.0901346	-0.315069	-0.108236	0.467727	0.00662518	-0.00662518	0.12974	-0.129739	0.597851	-0.708569	-0.446085	0.414934	0.716161	0.0740175	-0.0527253	-0.0931459	0.0527258	-0.241568	-0.0774007	0.290571	-0.195652	-0.106982	0.0774007	0.475183
Os09g0322000|mRNA|AK102510|CDS+3'UTR	-1.05763	0.727863	-0.260963	0.529625	0.0687857	-0.0687852	-0.682042	0.80114	0.492806	-0.110492	0.110492	-0.534289	1.05499	-0.38636	0.649034	-0.284235	0.0395069	-0.0395079	-0.15961	-0.394198	-0.397019	0.173217	0.521679	0.15961
Os01g0191800|mRNA|AK061360|CDS+3'UTR	-2.77126	1.07646	-2.28966	0.895789	-0.895789	0.921658	-0.710325	2.62699	-0.70748	1.20633	-0.490505	0.490506	-0.40025	0.401557	-1.00283	0.549659	-0.856742	0.40025	-0.283909	0.237295	-0.237295	-0.346632	1.06332	0.590547
Os02g0833400|mRNA|AK073112|CDS+3'UTR	-0.511026	0.338885	-0.415549	0.363631	-0.0357656	0.0357666	-0.00700283	0.00700283	0.283833	-0.116452	0.0840178	-0.0102501	-0.159194	0.746054	0.52985	0.139717	-0.177812	-0.139717	-0.076231	0.334897	-0.0993519	0.0762301	-0.245024	0.394146
PZmControl0001|mRNA|X12538|3'UTR	0.12929	-0.0103188	0.0103183	-0.0184391	0.0394788	-0.035337	-0.0797925	0.0797925	0.529173	-0.107788	0.171602	-0.105316	0.0511818	-0.107899	-0.0905137	0.0180759	-0.0180759	0.0882063	-0.0439868	0.0252137	0.0233488	0.1036	-0.0480261	-0.0233488
Os04g0262800|COMBINER_EST|Os04g0262800|8	0.502707	0.110208	-0.110207	-0.177763	0.24457	-0.178063	1.84879	0.535973	0.149402	-0.149402	-0.15353	-0.186029	2.443	-0.320006	-0.0387588	-0.13069	0.0773187	0.0387592	-0.000820637	0.000820637	0.00470972	0.116169	-0.026495	-0.00895786
Os06g0257200|mRNA|AK068347|CDS+3'UTR	0.0418253	0.197453	-0.0432835	-0.0418263	0.281488	-0.122295	0.2735	-0.186439	0.189909	-0.00686359	0.00686264	-0.377148	-0.248954	0.133774	0.0714102	0.217554	-0.0714111	-0.165207	-0.0174093	0.0174093	-0.0718822	-0.139174	0.0375023	0.0429335
Os03g0138400|COMBINER|CI469206|x	0.909821	-0.0017643	-0.297401	-0.174192	0.0017643	0.228635	-0.0357833	0.0357833	-1.04504	0.508276	-1.44889	0.771009	0.441712	0.453676	0.0327101	-0.242527	-0.523923	-0.0327101	-0.458344	0.680113	-0.9643	0.296787	-0.181926	0.181926
Os02g0700600|mRNA|AK100966|CDS+3'UTR	-0.289422	-0.0731525	-0.0197449	0.0781498	0.0197449	0.231164	-0.215941	-0.0715942	0.0715933	0.124485	-0.167311	0.113665	-0.456506	-0.103063	0.103064	0.377758	-0.291995	0.221579	0.148565	0.0204878	-0.315827	0.460498	-0.488473	-0.0204878
Os05g0135200|COMBINER_EST|CI551260|0	-0.26647	-0.589243	0.832755	-0.38896	0.26647	0.324672	0.138231	-0.0231938	0.239966	-0.0156026	0.0156026	-0.0269218	2.85935	-0.348123	0.0602441	-0.00671911	0.00671864	-0.0736399	0.00858259	0.000734329	-0.000734329	0.126599	-0.0225105	-0.00487709
POsControl0021|genome	-0.0389276	0.0323672	1.07214	0.199709	-0.246163	-0.0323668	0.474836	-0.14932	-0.0792842	-0.405314	0.0792842	0.202938	0.058424	0.250033	-0.151795	0.00933886	-0.00933886	-0.404758	-0.0867629	0.419956	-0.357639	0.005867	-0.00586653	0.5565
Os02g0726400|mRNA|AK107913|5'UTR+CDS	0.141931	-0.141931	1.20865	-0.335924	-0.242362	0.609803	0.575726	-0.161142	0.161142	-0.246743	1.45831	-0.774219	0.277284	0.132352	0.853446	-0.349962	-0.472703	-0.132352	0.175753	0.72151	-0.0813651	0.05123	-0.0893741	-0.05123
Os03g0841100|mRNA|AK120279|CDS+3'UTR	-0.243169	-0.589734	0.0266867	0.114937	0.211793	-0.0266871	0.0270014	-0.0270019	0.907988	0.200198	-0.581568	-0.643288	2.90752	1.13329	0.109522	-0.711795	-0.721861	-0.109522	1.25112	-0.0272517	-0.53469	-0.398551	0.0272522	0.493643
Os03g0568800|mRNA|AK099276|CDS+3'UTR	0.464324	0.128369	-0.00623655	-0.295825	0.00623703	-0.309227	-0.0442324	-0.157437	1.02733	-0.178116	0.0442319	0.72616	3.1364	-0.432758	0.0544939	0.00479746	-0.00479746	-0.0596905	0.0327344	-0.0511265	-0.0542564	0.0868464	-0.0327339	0.0880508
Os10g0150400|mRNA|AK061529|CDS+3'UTR	0.199833	-0.0193067	0.0399036	-0.264353	0.0193062	-0.279047	4.90335	0.27005	0.0484734	-0.150419	-0.0484738	-0.126845	0.0100746	-0.0100746	-0.0968947	-0.142473	0.282045	0.841175	1.0011	-0.172702	-0.0730577	0.0730572	1.1296	-0.214813
Os05g0129300|mRNA|X57325|CDS+3'UTR	-0.112249	0.166145	-0.594376	0.639071	-0.608674	0.11225	-0.422939	0.232765	-0.232764	0.406783	-0.445948	0.401314	-0.3983	0.236605	-0.0510645	0.335123	0.0510654	-0.0752964	-0.176293	-0.0442762	-0.333002	0.382043	0.0442753	0.201282
Os08g0305300|mRNA|AK105754|CDS+3'UTR	-0.120701	-0.18626	0.119884	0.0498028	0.117365	-0.0498028	-0.438004	0.031374	0.364878	0.20656	-0.031374	-0.232608	-0.180901	0.0388317	-0.0244293	0.0863991	-0.0359488	0.0244303	0.0200567	-0.0200567	0.160589	0.286743	-0.120956	-0.143796
Os04g0457500|COMBINER_EST|CI372510|4	0.0533013	-0.138725	0.370966	-0.0148396	0.0148396	-0.112852	0.00281	-0.062151	0.113282	-0.0517044	0.0923214	-0.00280952	0.0466022	0.0523949	0.0189438	-0.0189438	-0.0384564	-0.0761332	0.93301	-0.154456	3.57477	-0.510214	0.0663018	-0.0663018
(-)3xSLv1	0.0466785	0.0238256	-0.0238261	-0.0380478	0.0346293	-0.0281749	-0.0192213	-0.00749111	-0.0216374	0.00749111	0.012506	0.0587187	0.0344281	0.0233517	-0.00444698	-0.0308332	0.00444698	-0.00857401	-0.0344644	-0.0219536	0.00153399	0.00699425	-0.00153399	0.0187168
Os05g0280700|mRNA|AK100616|CDS+3'UTR	0.161674	-0.0176711	0.172498	-0.179353	0.0176711	-0.196671	-0.0163918	-0.0664043	0.0892277	-0.0563726	0.11837	0.0163918	0.513852	0.808182	0.017333	-0.0173326	-0.0396404	-0.0696993	1.02567	-0.104615	3.05572	-0.433689	-0.003438	0.003438
Os11g0524300|mRNA|AK106093|CDS+3'UTR	0.00598431	-0.360035	0.171503	-0.00598335	0.100208	-0.0697413	-0.157921	-0.115362	0.41815	0.134951	-0.201178	0.115363	-0.155185	0.00246334	0.267193	-0.00461674	-0.00246239	0.0210543	-0.270007	-0.0358191	-0.12278	0.383378	0.0358181	0.0649815
Os03g0120900|mRNA|AK106367|CDS+3'UTR	0.084374	-0.0843735	0.145538	-0.20742	1.21981	-0.340966	1.15105	-0.690415	1.40579	-0.693244	-0.118597	0.118598	1.16177	-0.0630922	0.0433202	0.0116177	-0.0116172	-0.0359507	0.0254107	-0.00543737	-0.0214005	0.142608	-0.00264072	0.00264072
Os02g0736400|mRNA|AK065229|CDS+3'UTR	0.305207	-0.211661	0.394875	-0.0384512	-0.00274277	0.00274277	0.449428	-0.304851	0.382594	-0.105285	0.105285	-0.445126	0.616076	-0.413542	0.765976	-0.232662	0.232663	-0.30736	0.296276	-0.257227	0.301419	-0.133805	0.133806	-0.245594
Os07g0649300|COMBINER_EST|Os07g0649300|8	0.128643	-0.0181909	0.337899	-0.0249262	0.0181904	-0.13429	-0.0438824	-0.0832353	0.0438824	-0.0741758	0.164821	0.056582	0.0861125	0.601104	0.0153356	-0.0153356	-0.0358005	-0.0556121	0.0152359	-0.0193191	-0.0362949	0.131029	0.0630565	-0.0152359
Os06g0183900|mRNA|AK109370|CDS+3'UTR	0.100534	0.0228987	-0.395332	-0.056921	-0.0228987	0.141662	0.846795	-0.000320435	0.00486755	0.000320435	-0.279255	-0.543978	-0.00493622	-0.0722828	0.00493622	0.111412	-0.28943	0.291347	-0.164635	0.103211	-0.10321	-0.12368	0.223689	0.331974
Os03g0250200|mRNA|AK068940|CDS+3'UTR	-0.0837145	0.083714	0.125829	-0.122281	0.842478	-0.772153	2.50016	-0.103411	0.103411	-0.581454	0.3984	-0.329724	0.0132122	0.0371766	0.0161762	-0.0132122	-0.0314536	-0.0470185	-0.289278	-0.794159	0.0412893	0.257017	1.26533	-0.0412889
Os02g0236000|mRNA|D67042|CDS+3'UTR	-0.211215	-0.182161	0.0240669	-0.0240669	0.154144	0.161064	0.0678549	-0.283975	0.222484	-0.346897	0.00565815	-0.00565815	-0.929898	0.303847	0.0760174	0.122201	-0.2108	-0.0760174	-0.0523214	0.157236	-0.1967	0.0998917	-0.201824	0.0523214
Os02g0250700|mRNA|AK065073|UTR	0.486979	-0.117056	0.3112	-0.2491	-0.138448	0.117057	-0.403697	-0.311158	0.0488477	0.852964	-0.0488482	0.391714	0.0315065	0.320812	0.0122819	-0.0122824	-0.0314751	-0.0433235	0.012301	-0.0239	-0.0405316	0.130893	0.00228405	-0.00228405
Os08g0509100|mRNA|AF095896|CDS+3'UTR	0.0240002	-0.0434523	0.415902	0.0772643	-0.0240002	-0.121608	1.4928	-0.483993	-0.0566363	-0.145585	0.167599	0.0566363	-0.027267	0.00828981	-0.0129261	0.108047	-0.00829029	0.352231	-0.0117574	-0.0472651	0.120975	0.0117574	0.604599	-0.0675168
Os09g0248000|mRNA|AK100378|CDS+3'UTR	0.0492158	-0.0102	0.205824	-0.0647798	0.0102005	-0.0839887	-0.033114	-0.0600905	0.033114	-0.0509005	0.275516	0.166924	0.00409794	0.0449328	0.0159912	-0.00409794	-0.0267649	-0.0348778	-0.0607162	-0.095984	-0.11085	0.0607162	1.14703	0.13269
Os03g0786100|mRNA|AF022740|CDS+3'UTR	-0.485803	-0.535824	0.489964	0.452083	-0.184777	0.184778	-0.0155039	0.0208273	-0.134593	-0.215338	0.124834	0.0155044	0.00228024	0.0468092	0.0154314	-0.00228071	-0.0271215	-0.0332608	0.000937462	-0.0324574	-0.0458965	0.124939	0.010119	-0.000936985
Os11g0429200|mRNA|AK073173|UTR	0.576102	-0.487464	-0.0820293	-0.473554	0.530339	0.0820303	-0.293213	-0.00967598	0.232247	0.236285	-0.223214	0.00967693	-1.20707	0	0.0348568	0.0242786	-0.231885	0	-0.299875	0.30801	-0.458369	0.566359	-0.0626526	0.0626526
Os03g0260100|mRNA|AK066143|CDS+3'UTR	0.893201	-0.207827	-0.00197124	-0.222315	0.0945001	0.00197124	-0.170249	0.223837	-0.0360327	0.946514	-0.513533	0.0360332	-0.987243	-0.375221	0.693663	0.861444	-0.874373	0.375221	0.0343933	0.663757	-0.301058	-0.0343928	-0.443567	0.203588
Os01g0726000|mRNA|AK063360|CDS+3'UTR	0.186346	0.20884	-0.332053	-0.542949	-0.00601006	0.0060091	0.291827	-0.593403	0.201265	-0.201266	-0.436624	0.252135	-0.374964	-0.28752	0.0905247	-0.0905256	0.211246	0.170722	0.358496	-0.0619545	-0.353287	-0.0800724	0.0619555	0.138217
Os02g0738800|COMBINER_EST|CI161162|6	0.345788	-0.0457344	-0.172956	-0.172441	0.0457335	0.376682	-0.698382	0.0669117	-0.0512381	-0.00527	0.0410919	0.00527096	-0.49971	0.154575	0.0961523	-0.0234499	-0.5084	0.0234499	-0.173417	0.2951	-0.831476	0.173418	-0.549097	0.421035
Os07g0421000|mRNA|AK071522|CDS+3'UTR	-0.00454903	0.364809	-0.183715	0.227001	-0.368353	0.00454807	-0.289769	0.350135	-0.162028	1.00284	0.162029	-0.573857	-0.0547748	0.956778	0.155313	0.0547748	-0.874913	-0.649359	0.406744	1.09092	-0.0764217	-0.911045	0.0764213	-0.119036
Os02g0272800|mRNA|AK111345|CDS+3'UTR	0.632205	-1.21828	0.580791	-1.28608	0.645398	-0.580791	-1.19238	-1.21145	0.912963	0.130284	0.542656	-0.130283	0.507141	-0.111526	0.111526	-0.669486	0.285813	-0.507402	0.747773	0.0836177	-0.852419	-0.619128	-0.0836177	0.134599
Os04g0611500|mRNA|AK064469|CDS+3'UTR	0.0882702	0.616212	-0.402096	0.281019	-0.146733	-0.0882702	-0.456459	0.00836086	0.0578766	0.164861	-0.0808344	-0.00835991	-0.0342836	1.13837	-0.393304	0.60598	-1.09233	0.0342836	0.260063	0.555397	-0.260063	-0.275031	-0.536149	0.545523
Os01g0730100|mRNA|AK064757|CDS+3'UTR	1.54773	0.280677	0.0254431	-0.0254431	-0.113865	-0.287849	-0.556336	-0.574166	-0.00507784	0.108402	0.00507784	0.35113	-0.00759316	0.0452728	0.0157371	0.00759316	-0.0313468	-0.0335379	-0.026453	-0.0437446	-0.0203743	0.109712	0.055851	0.0203743
Os01g0503400|mRNA|AK122122|CDS+3'UTR	0.018878	-0.00411987	0.0677519	-0.0397139	0.00411987	-0.054718	-0.0934629	-0.110465	-0.00253248	0.00253201	0.361894	0.23422	-0.00734282	0.0422959	0.0158086	0.00734282	-0.0344539	-0.0364976	-0.0353246	-0.0509653	-0.0165606	0.10115	0.0575132	0.0165606
Os03g0266300|mRNA|AK119239|CDS+3'UTR	-0.376247	-0.282939	0.282939	1.39439	-1.50898	0.333812	-1.34764	0.861073	-1.28345	0.909944	-0.861073	1.06886	-1.47212	1.03913	-0.923306	1.44355	-1.69483	0.923307	-1.13401	0.682237	-1.42303	0.337666	-0.337667	0.913179
Os02g0793500|COMBINER_EST|CI440025|6	-0.393193	0.177596	0.0268054	0.153958	-0.372301	-0.0268054	-0.148359	0.115731	-0.144675	0.131436	-0.115731	1.28386	-0.0541677	-0.00860262	0.00860262	0.771562	-0.0208979	0.456534	-0.513689	-0.00563812	0.401414	0.668745	0.00563812	-0.241553
Os04g0323500|mRNA|AK061480|CDS+3'UTR	1.34693	-0.372579	0.636672	-0.837478	0.372578	-0.700488	-0.611499	-0.527398	1.43204	-0.138205	1.23566	0.138205	-0.0158296	0.0285983	0.01583	0.272108	-0.0540557	-0.0566769	-0.0953469	-0.108122	0.390493	0.43484	0.0307236	-0.0307236
Os04g0519000|COMBINER|CI138407|6	0.139049	0.459025	-0.292482	-0.380856	-0.139049	2.03729	-0.371982	0.273908	-0.273908	1.6106	1.51367	-0.798926	-0.12565	1.09434	-0.912207	0.719688	-0.892262	0.125651	-0.361697	0.671144	0.361697	0.53022	-0.556633	-0.630059
Os07g0260900|COMBINER|CI340059|6	0.0959425	0.102508	-0.0959415	-0.503472	-0.222198	0.232462	-0.660279	-0.0211954	-0.0871325	0.0211945	0.0404177	0.152368	0.195125	-0.401072	0.0224905	-0.209463	-0.0224905	0.166013	0.0303221	-0.0303211	0.310247	0.378756	-0.939211	-0.360174
Os05g0125000|mRNA|AK105290|CDS+3'UTR	0.490977	-0.199606	0.116998	-0.260798	0.0734777	-0.0734768	0.173477	-0.216391	-0.207428	-0.0226231	0.0226231	0.103297	0.184173	-0.107283	0.107283	0.149821	-0.131399	-0.271581	-0.0244894	-0.30947	0.249725	0.0244885	0.148129	-0.356165
Os02g0806400|mRNA|AK107867|5'UTR+CDS	-0.0717244	0.592084	-0.305146	0.0717239	-0.340099	0.400638	-0.298088	-0.139642	-0.135101	0.135101	1.28606	0.523623	-0.65906	-0.619977	0.501792	0.86119	-0.501792	0.918173	1.3696	-0.338385	0.037456	-0.0293398	0.0293398	-0.0795507
Os07g0298100|mRNA|AK071774|CDS+3'UTR	0.0177078	-0.00237083	0.0773759	-0.0408235	0.00237083	-0.0391865	0.283037	-0.452154	-0.283037	-0.348536	1.90992	0.496805	-0.00169134	0.034935	0.0059166	0.00169182	-0.0645709	-0.0727682	-0.100617	-0.110596	0.133087	0.022562	0.0994058	-0.022562
Os05g0541100|mRNA|AK107193|CDS+3'UTR	-0.88083	1.04776	-1.32999	0.235189	-0.164928	0.164928	0.0986834	0.625832	-0.0986834	0.329055	-0.305421	-0.447547	1.86421	-0.191164	0.0494394	0.391705	-0.0494399	-0.0588059	0.0838418	-0.198031	0.110521	-0.0496302	0.0496302	-0.0870147
Os01g0494400|COMBINER|CI274096|6	0.656271	-0.269134	-0.350572	0.517273	-0.414789	0.269134	-0.434902	0.27445	0.287679	-0.311066	-0.27445	1.01015	-1.18419	0.0671773	0.481191	-0.0671773	0.538508	-2.00984	0.110808	0.522554	-0.345815	0.711475	-1.05953	-0.110808
Os07g0632600|mRNA|AK058943|CDS+3'UTR	-0.0101471	-0.000164032	0.0429096	0.137383	-0.192068	0.000164986	0.142354	-0.224079	0.369036	-0.142355	0.237286	-0.509329	0.442635	-0.148361	0.294065	-0.046278	0.046277	-0.70447	0.319549	-0.0998106	0.0998096	-0.434888	0.392286	-0.364838
Os03g0725000|mRNA|AK059294|CDS+3'UTR	1.24835	0.0332556	-0.0733976	-0.0332565	0.0480814	-0.25338	-0.16477	-0.113045	0.123253	-0.323171	0.113045	0.451301	-1.08027	-0.0565729	-0.431412	0.229197	0.226349	0.0565739	-0.389052	0.210431	-0.519515	0.413735	-0.210431	0.727508
Os02g0720700|mRNA|AK101764|CDS+3'UTR	1.00162	-0.0319815	-0.534828	0.169914	-0.182211	0.0319824	-0.155262	0.155262	0.428698	0.264931	-0.169989	-0.421196	0.631159	0.462488	-0.462488	0.484445	-0.531725	-0.808875	-0.341553	0.342825	-0.107751	0.255288	-1.12906	0.107751
Os12g0133800|mRNA|AK059577|CDS+3'UTR	4.07366	-0.474852	-0.103949	-0.0104218	0.398354	0.0104213	0.458507	-0.0327821	0.391467	0.0327821	-0.0547171	-0.0744252	0.734973	0.0733776	-0.0733776	-0.207031	0.287693	-0.26329	-0.0614543	-0.0139928	0.0358725	0.0930033	-0.0228286	0.0139928
Os10g0481000|COMBINER_EST|Os10g0481000|8	1.18688	0.403642	-0.419808	-0.249345	-0.243381	0.243381	-0.106975	-0.00773048	-0.806791	0.00773048	0.727223	0.382415	0.35806	-0.0863028	-0.312004	-0.802266	0.216207	0.0863018	0.218219	-0.301105	0.207847	0.79798	-0.207847	-0.212313
Os01g0124200|mRNA|AK067257|CDS+3'UTR	1.42085	0.234014	-1.19136	-0.0618868	-1.63393	0.0618868	0.714362	0.489136	0.160482	-0.160482	-0.549509	-0.567605	0.327323	0.316971	-1.17151	-0.316971	-0.504874	0.468371	-0.424214	0.0614376	-0.0614376	0.259723	-0.299312	0.161355
Os03g0673100|COMBINER_EST|Os03g0673100|8	0.379866	0.143279	-0.283057	-0.166428	0.297262	-0.143279	0.424417	-0.023438	1.15796	-0.0649605	0.023438	-0.0937429	0.707503	-0.0276427	-0.180632	-0.334349	0.421004	0.0276427	0.271885	-0.0605626	0.0127854	0.0723085	-0.0434403	-0.0127859
Os07g0549600|COMBINER|CI515529|6	0.810759	0.610973	-0.202897	0.110662	-0.110662	-0.560265	1.56659	-0.687435	-0.294733	-0.67851	0.606461	0.294733	0.347913	-0.329514	0.589176	-0.650392	-0.144992	0.144992	-0.0475421	-0.00783014	0.034008	0.0938678	-0.0214901	0.00782967
Os05g0387200|mRNA|AK061359|CDS+3'UTR	1.37657	-2.69461	1.4479	-0.593889	0.593889	-0.624668	0.67879	-0.426766	0.690994	-0.0419221	0.0419216	-0.361582	1.99733	-0.780338	-0.155567	-1.25299	0.724424	0.155567	-0.875134	-0.044879	0.329056	-0.012054	0.0120535	0.0730867
Os11g0157100|mRNA|AK120409|CDS+3'UTR	-0.00325394	0.113722	-0.461748	0.00325394	0.0419598	-0.0149736	-0.0469856	-0.00343514	0.505835	0.00343609	0.196334	-0.163165	0.00981808	-0.116065	0.303698	-0.00981903	-0.22578	0.334896	-0.0630159	0.0630169	0.099308	0.123503	-0.146813	-0.227448
Os07g0655300|mRNA|AK073258|CDS+3'UTR	-0.0811043	0.0344162	-0.348252	0.119948	-0.0344172	0.259617	-0.469241	0.381849	-0.585832	0.370876	-0.370875	0.400106	-0.40597	0.0824003	-0.0824003	0.446927	-0.528675	0.572115	-0.167014	0.179747	-0.403069	0.391327	-0.306432	0.167013
Os08g0545500|COMBINER_EST|CI261507|6	1.35155	0.981178	0.476542	-1.31356	-0.476542	-1.53197	-0.662789	0.662789	-2.20695	0.774693	-1.22397	2.90314	1.99744	0.771574	-0.0926771	0.0926762	-0.986542	-0.408664	0.0422249	-2.12215	-0.0422244	2.10662	-0.822275	1.26964
RC2	0.0749402	-0.0102763	-0.0176697	0.0102763	0.0366545	-0.0643969	-0.0131822	0.0308871	-0.0368509	-0.0169888	0.0131822	0.128214	-0.0146136	0.0326085	0.0146141	0.0307374	-0.0347576	-0.0513873	-0.0428748	-0.0284443	0.0362473	-0.00198317	0.00198317	0.00210762
Os07g0546700|mRNA|U86017|CDS+3'UTR	-0.49549	0.403847	-0.343916	0.140785	0.175542	-0.140785	0.163571	-0.0571403	0.222641	-0.158545	0.0571394	-0.256149	-0.463404	0.423333	0.223269	-0.223269	0.432853	-0.719353	0.0864458	-0.0864458	0.313978	-0.723508	0.295916	-0.163007
Os02g0481700|mRNA|AK120085|CDS+3'UTR	-0.115637	0.317257	-0.067193	0.0671921	0.360555	-0.0979605	-0.863801	0.226443	0.508294	-0.226443	-1.90864	0.314816	0.918226	-0.882999	0.343409	0.0875807	-0.0875807	-0.181621	-0.0672846	0.0672846	-0.93655	0.262288	-0.231069	0.233772
Os01g0680600|mRNA|AK060930|CDS+3'UTR	2.29729	0.0129395	-0.0512848	0.108981	-0.012939	-0.503735	0.158795	-0.168468	0.415764	-0.158795	0.324153	-0.273299	2.49264	-0.650544	-0.0127444	-0.353763	0.255561	0.0127449	-0.0263543	0.00333309	0.0270319	0.0960884	-0.0210714	-0.00333357
osa-miR395g|Os04|3'seq	0.632127	0.160836	-0.184136	-0.160836	0.270487	-0.211676	0.176444	-0.0879049	0.370921	0.0879049	-0.157053	-0.168859	1.26112	-0.101879	0.0431819	-0.292887	0.357349	-0.0431819	-0.0173206	0.0834866	0.0173211	0.082078	-0.042614	-0.0351343
Os06g0546000|mRNA|AK064215|CDS+3'UTR	0.589859	0.148051	-0.23737	-0.169621	0.339672	-0.148051	0.321208	0.0203953	1.36136	-0.093955	-0.0203953	-0.0442929	1.97256	-0.541844	-0.311486	-0.457816	0.367728	0.311486	-0.0204864	0.00525665	0.0240049	0.0995221	-0.0216789	-0.00525665
Os03g0627300|mRNA|AK106686|CDS+3'UTR	-0.584818	0.329067	-0.196484	0.196484	0.380435	-0.266239	-0.613985	-0.0709434	-0.845086	0.157985	0.619382	0.0709438	1.16794	-0.83858	0.144888	-0.144888	-0.157072	0.156702	0.011785	-0.0713086	-0.207129	-0.0117855	1.08547	0.707005
Os03g0323200|mRNA|AK062262|CDS+3'UTR	0.346982	-0.0965309	0.00175476	-0.00175428	0.0850229	-0.392447	0.0800333	-0.197041	1.63992	-0.447936	-0.0800333	0.682613	0.753449	0.0713415	-0.071341	-0.206096	0.0877566	-0.250338	-0.0138354	0.00662756	0.02145	0.105169	-0.0214534	-0.00662708
Os05g0140000|mRNA|AK111588|CDS+3'UTR	0.221093	-0.221092	-0.274331	-0.291442	0.521783	0.571674	0.123712	-0.141219	0.213478	-0.123712	0.533545	-0.25241	0.683655	0.0241084	-0.0241084	-0.226163	0.026607	-0.291238	-0.0242262	-0.00712252	0.00578213	0.0937471	-0.00578213	0.152908
Os10g0569500|COMBINER_EST|CI558172|0	0.374967	-0.064384	-0.387907	-0.371316	0.265535	0.0643835	0.572894	0.32976	0.164047	-0.164047	-0.204499	-0.232327	1.24414	0.672115	-0.0598764	-0.158298	0.0598764	-0.229639	-0.00653553	0.00653601	0.0186706	0.109534	-0.021142	-0.0071044
Os01g0937300|mRNA|AK106251|CDS	0.217489	-0.217488	-0.43951	-0.455107	0.412739	0.451731	0.121003	-0.121003	0.547863	-0.140326	0.637477	-0.233312	2.07459	-0.106734	0.0565066	-0.0565071	0.149828	-0.107087	-0.0682659	-0.0581508	-0.0477886	0.0477886	2.07376	1.2
Os01g0769100|COMBINER_EST|CI275950|6	-1.1256	0.298303	-0.735326	0.417047	-0.298304	0.405778	-0.335028	0.153021	-0.15302	0.408619	-1.01786	0.39117	-0.133389	-0.555591	0.149548	0.133389	0.942075	-0.314798	-0.0491433	-0.360741	0.0491438	-0.0627179	0.401684	0.193778
Os11g0598200|COMBINER|CI395394|x	2.34864	-0.367108	-0.000170708	0.281978	-0.290966	0.000170231	4.7603	0.529752	0.0612602	-0.0612597	-0.698467	-0.729531	2.36997	-0.423934	-0.117773	-0.0208039	0.101327	0.0208035	0.0087986	0.0850606	-0.00879812	0.0969033	-0.0439706	-0.0273371
Os12g0624000|mRNA|AK067757|CDS+3'UTR	-0.34895	0.0373373	-0.215565	0.121899	0.166623	-0.0373383	0.0812378	-0.275641	0.259461	0.0843639	-0.0812378	-0.4632	0.503559	0.400996	-0.174329	0.159295	-0.159295	-0.229932	-0.199732	0.572872	0.0533009	-0.158909	-0.0533009	0.166607
Os05g0389500|mRNA|AK104776|CDS+3'UTR	-0.127369	0.031724	-0.406801	0.11618	0.10582	-0.0317235	5.0406	1.60964	-0.00622225	0.00622225	-0.086113	-1.02068	1.68364	-0.0327415	0.89162	-0.392165	0.0327415	-1.04986	-0.0208187	-0.0220799	-0.0167761	0.0976148	0.0167761	0.193883
Os07g0670100|COMBINER|CI211665|6	-0.460897	0.269704	0.329451	-0.23388	0.23388	-0.46531	1.98607	-0.0625773	0.832416	0.0625768	-0.519703	-0.322444	2.48063	-0.477989	1.27319	0.167789	-0.167789	-0.27642	-0.27678	0.27678	-0.50102	-0.382829	1.4105	1.39307
Os01g0681600|mRNA|AK067869|CDS+3'UTR	0.270021	0.00907993	-0.0867586	-0.00908089	-0.132231	0.275404	-0.221358	-0.0784521	0.138928	0.274825	-0.605814	0.0784521	-0.0268879	0.077631	-0.127361	0.1763	-0.414721	0.0268888	-0.305785	0.12659	-0.371613	0.277612	-0.12659	0.361148
Os01g0948900|mRNA|AK100894|CDS+3'UTR	0.369069	0.0351	-0.0351	-0.2397	0.960039	-0.313202	0.055048	-0.107181	0.15465	-0.100268	-0.0550475	0.127212	0.401923	0.0619254	-0.0619259	-0.131894	1.73878	-0.377916	0.0071249	-0.0006814	0.0006814	0.125626	-0.0239649	-0.00716496
Os01g0592900|mRNA|AK102072|CDS+3'UTR	-0.33957	0.45963	-1.27137	0.332638	-0.0533609	0.0533609	-0.598287	-0.177276	0.466611	0.233163	-0.287842	0.177276	0.504388	-0.395776	-0.904701	-0.0239873	0.126437	0.0239878	-0.0104799	0.27525	-0.546498	-0.0188293	0.320847	0.0104809
Os09g0511000|mRNA|AK061724|CDS+3'UTR	-0.493958	0.0280128	-0.259026	0.35511	0.459446	-0.0280123	0.505058	-0.505058	0.706724	-0.575977	1.06507	-1.03433	1.13177	-0.019063	0.228033	-0.451163	0.0190625	-0.224041	2.06213	0.294749	-0.55944	-0.394327	-0.00200272	0.00200272
Os03g0168500|COMBINER_EST|CI476814|6	2.54003	-0.463206	1.33848	-1.22155	0.161384	-0.161384	1.69351	-0.779189	0.085412	-0.435742	-0.085413	0.80046	2.38336	-0.5762	1.64353	-0.921786	0.5762	-1.23205	0.543805	-1.61434	-0.0321379	0.0321379	0.633843	-1.21821
Os12g0143800|mRNA|AB046620|CDS+3'UTR	-0.0115414	0.0115409	-0.148048	0.0132356	0.246428	-0.420407	0.202522	-0.613129	1.63941	-0.202522	0.3124	-0.492827	1.26302	-0.0201635	-0.688761	-0.420761	0.020164	0.105456	0.945628	0.516353	-0.675511	-0.508481	-0.10352	0.10352
Os05g0382900|mRNA|AK061728|CDS+3'UTR	-1.33144	-1.56273	0.537121	0.561288	1.20086	-0.537121	5.31784	1.74788	0.0538301	-0.144085	-0.0538301	-0.124779	0.162504	0.121771	0.0234389	-0.0234389	-0.0305715	-0.0795875	0.472071	-0.0145469	-0.128942	0.0145464	1.08973	-0.278941
osa-miR167c|Os03|5'seq	0.174524	-0.00598335	0.206585	-0.18184	0.00598335	-0.196726	2.40591	0.124911	-0.361861	-0.411488	-0.124911	0.14602	0.362273	0.00275469	0.0119615	-0.0187917	-0.00275516	-0.042788	0.0141115	-0.0179591	-0.014111	0.102002	0.87317	-0.104766
Os11g0528500|mRNA|AK058434|CDS+3'UTR	0.368505	0.458096	-0.414214	-0.320672	0.114224	-0.114224	-0.825935	-0.902058	0.239662	0.360261	0.168947	-0.168947	-0.0537939	-0.327394	0.802583	0.053793	0.777502	-0.283182	0.253881	-0.0623236	0.0312567	-0.307335	0.082015	-0.0312557
Os05g0489600|mRNA|D17760|CDS+3'UTR	-0.121505	0.148812	-0.173283	0.0118771	-0.0118771	0.195903	-0.531657	0.196769	-0.203342	0.369274	-0.196769	0.389039	-0.176497	0.27342	-0.0765057	0.32694	-0.175665	0.0765057	-0.192756	0.00517464	-0.00517464	0.374922	-0.261153	0.329053
Os03g0579200|COMBINER|CI425537|x	2.58768	-0.540804	0.176514	-0.176514	1.6928	-0.354001	0.382356	-0.504652	0.93115	-0.382356	0.850736	-0.617583	0.794296	-0.183259	0.158772	-0.158771	1.53578	-0.35919	0.0922666	0.325581	1.87187	-0.36218	-0.0997582	-0.0922666
Os11g0659500|mRNA|AK068543|CDS+3'UTR	0.00253582	-0.313064	-0.0641975	0.126468	0.123992	-0.00253582	0.142271	0.0712242	-0.206583	0.00699997	-0.00699902	-0.189175	0.305601	-0.687221	0.304493	-0.445489	-0.13174	0.13174	0.156385	-0.158892	0.579205	-0.306172	-0.069972	0.069972
Os02g0719700|mRNA|AK119930|CDS+3'UTR	0.0305514	-0.187261	0.049345	-0.0305514	0.0817452	-0.0899982	0.0308371	-0.0308371	-0.118289	0.438152	0.536274	-0.49911	0.248622	0.0737829	-0.144069	0.472571	-0.239869	-0.0737829	-0.734558	0.0117188	0.335935	-0.0117188	-1.79481	0.306432
Os12g0136200|mRNA|AK059978|CDS+3'UTR	-0.6477	-0.251765	0.177568	0.0381384	0.15026	-0.0381384	-0.240765	0.0335083	0.307843	0.147158	-0.173628	-0.0335083	0.0214729	-0.361202	0.394304	-0.0214729	-0.150396	0.0219984	0.568971	0.0610056	0.620796	-0.123126	-0.0610056	-0.232842
Os01g0783400|COMBINER_EST|Os01g0783400|8	-0.929071	-1.09538	0.177657	1.01262	-0.177657	0.220465	1.51736	-0.339198	0.339198	-0.353933	1.29977	-1.11804	0.902578	-1.01082	0.0729046	-0.186763	0.0343661	-0.0343657	0.965178	-0.10162	-0.021019	0.14204	-0.00234556	0.00234556
Os06g0104200|mRNA|AK069423|CDS+3'UTR	0.137909	-0.0198159	0.234937	-0.120675	0.0198154	-0.139588	-0.0427289	-0.0814171	0.0427289	-0.0727744	0.154398	0.0479722	0.0190887	0.0323529	0.0152845	-0.0152845	-0.0338135	-0.0548472	0.0267921	-0.0092001	-0.0242891	0.140469	-0.00167513	0.00167513
Os12g0454800|mRNA|AY572461|CDS+3'UTR	0.131046	-0.0173883	0.240592	-0.107973	0.0173888	-0.127135	0.0251966	-0.150095	-0.0131264	-0.121638	0.120841	0.0131264	0.0171189	0.0339108	0.0148654	-0.0148654	-0.0309205	-0.0502653	0.0243115	-0.0124669	-0.0281324	0.138647	-0.000716209	0.000716686
POsControl0039|art	0.00106812	-0.00106764	0.0236554	0.133189	-0.0223203	-0.0627384	-0.0634608	-0.0323887	0.0636678	-0.045392	0.0323887	0.171447	0.0259128	-0.0377183	-0.0380383	0.0255399	-0.0255404	0.101195	-0.0677719	-0.0516324	0.11137	0.0217328	0.0130062	-0.0130062
Os08g0460600|mRNA|AK103510|CDS+3'UTR	2.28103	0.0859208	-0.0326686	-0.164109	-0.508204	0.0326686	4.56924	0.91519	-0.123942	-0.218034	0.0540247	-0.0540247	0.0132937	0.0377665	0.0150242	-0.0132937	-0.0283556	-0.0434122	1.75422	0.130817	-0.299854	-0.130817	0.645591	-0.351475
Os12g0284000|mRNA|AK065992|CDS+3'UTR	-0.238073	-0.172811	0.232351	-0.545868	0.524199	0.172811	-0.42521	-0.337893	1.09846	0.337893	-0.381291	0.581858	0.961283	-0.828478	0.0258174	-0.0258169	0.522779	-0.609796	0.200414	0.00355768	-0.626121	-0.407019	0.536799	-0.00355768
Os09g0543100|mRNA|AK058661|CDS+3'UTR	1.06195	-0.437516	0.563793	-0.0677486	0.0423303	-0.0423298	-0.0335698	-0.061027	0.0335703	-0.0523958	0.249152	0.140292	0.00872278	0.0411596	0.0140543	-0.00872278	-0.0259018	-0.0370955	0.0113277	-0.0262842	-0.0414376	0.128611	0.00312042	-0.00312042
Os12g0526600|COMBINER_EST|CI387909|4	-1.13034	-0.812796	0.535539	-0.0106993	0.384692	0.0106988	-0.152612	0.234723	-0.242491	0.152612	-0.417378	1.12477	-0.638242	0.355568	0.0842032	0.143871	-0.0842032	-0.299028	-1.03278	0.293888	-0.366053	-0.0272784	0.0272789	0.172347
Os02g0173100|mRNA|AK066680|CDS+3'UTR	0.0866318	-0.304861	-0.0602045	-0.289183	0.0829487	0.0602036	0.0375719	-0.316143	-0.0375719	0.424805	-0.199263	0.932843	-0.0662375	-0.133061	0.203696	0.0662375	0.343602	-0.0662375	0.0494404	-0.0494404	-0.396698	1.00518	-0.23064	0.183946
Os09g0478100|mRNA|AK102766|CDS+3'UTR	-0.0422373	0.0422373	0.141333	-0.123434	-0.260257	0.122301	0.290143	-0.248204	-0.0794477	-0.156171	0.186865	0.0794477	1.30105	-0.635332	0.0823822	-0.796907	0.071178	-0.0711775	0.000171661	-0.0345278	-0.0459266	0.121692	0.0116382	-0.000171185
Os12g0572400|mRNA|AB110200|CDS+3'UTR	-0.304099	-0.0800514	0.065691	-0.0105438	0.0724087	0.0105429	0.0849485	0.132898	-0.0409098	0.0409098	-0.179425	-0.337757	0.154683	-0.265357	0.227587	-0.135844	-0.0578003	0.0578003	0.0447693	-0.0447693	0.0598803	-0.611007	0.0475407	-0.217024
Os01g0706200|COMBINER|CI443961|x	-0.838183	0.0878172	0.0941915	-0.630524	0.717457	-0.0878172	-0.145522	-0.302981	-0.00734377	0.00734425	0.195756	1.472	-1.24704	-0.394641	0.394641	0.618006	-0.934558	0.635497	-0.0140939	0.0148444	0.0140939	1.10218	-1.18643	-1.07797
Os04g0661600|mRNA|AK058715|CDS+3'UTR	0.18429	-0.257334	0.0470591	-0.04706	0.144547	-0.146237	-0.476442	-0.107177	0.56743	0.107178	0.174101	-0.469927	-0.572128	-0.514739	1.33077	0.393142	-0.393142	0.826578	0.183022	-0.15418	0.129775	-1.38709	0.521964	-0.129775
Os01g0214500|mRNA|AK062484|CDS+3'UTR	-0.132534	0.114421	0.29588	-0.353015	0.125175	-0.114421	0.0923548	0.209655	-0.274296	-0.344216	0.0573521	-0.0573521	-0.00442362	0.0502586	0.0143871	0.00442314	-0.0243311	-0.0280766	-0.0644698	-0.0904512	-0.0911751	0.0644703	0.100237	0.120045
Os07g0520400|COMBINER_EST|CI270136|6	-0.448916	0.249765	-0.216746	0.258555	-0.443542	0.216745	-0.0697451	0.506378	0.0697451	0.263289	-0.518167	-0.0837526	0.167575	-0.0805645	0.0586567	0.11109	-0.354235	-0.0586576	0.016016	-0.016016	-0.489833	0.123275	-0.313723	0.0870142
Os05g0160300|COMBINER_EST|CI561152|0	4.0791	0.19774	-0.19774	0.504727	-1.44178	-1.50966	0.115591	-0.247984	-0.115592	-0.1839	0.245402	0.128293	-0.00685883	0.0488501	0.0153627	0.00685883	-0.0252938	-0.028523	1.17069	-0.199581	-0.0637641	0.0806713	0.0141354	-0.0141349
Os02g0175000|mRNA|AJ491818|CDS+3'UTR	2.15004	0.597141	0.0338984	-0.0799942	-0.0338979	-0.0968232	0.318581	-0.536469	1.04095	-0.515487	1.26181	-0.318581	-0.0071249	0.0468688	0.0150757	0.00712538	-0.0277739	-0.0304484	-0.0211225	-0.0408478	-0.0212822	0.111926	0.0548844	0.0211225
Os03g0276500|mRNA|AK099275|CDS+3'UTR	0.0885801	-0.0707903	0.403247	-1.21996	0.0707903	-0.851649	-0.132493	0.344415	0.164233	-2.44747	0.132494	-1.50188	-0.738765	0.891994	-0.517068	0.048398	-0.0483971	0.62678	0.440594	-0.591856	-1.11786	0.808335	-0.440593	0.547556
Os12g0586600|mRNA|AK100436|5'UTR+CDS	-0.115032	0.0709057	0.195056	-0.130215	0.422852	-0.0709052	-0.563384	-0.573691	-0.152264	0.152264	0.469946	0.777237	-0.858417	0.304183	1.16024	0.295866	-1.08349	-0.295866	-1.08193	-0.299802	0.843511	-0.06071	0.896507	0.0607104
Os07g0676900|mRNA|AK072862|CDS+3'UTR	0.0163627	-0.00360298	0.0635319	-0.0388675	0.00360298	-0.0527596	-0.025557	-0.0404091	0.0255575	-0.0408068	0.44419	0.316214	-0.00628042	0.0399871	0.0133929	0.0062809	-0.036696	-0.0395274	-0.049859	-0.0646076	-0.00767326	0.0858064	0.0578938	0.00767374
Os03g0758400|mRNA|AK111573|CDS+3'UTR	0.612654	-0.191521	0.7662	-0.252182	0.115044	-0.115044	0.604018	0.1229	0.76566	-0.1229	-0.21294	-0.151589	-0.593059	-0.731212	0.650201	-0.183477	0.185821	0.183477	0.141522	-0.0733671	0.0733671	-0.557905	0.272115	-0.48546
Os02g0105100|mRNA|AK106550|CDS+3'UTR	-1.16805	0.494263	-0.183645	0.345128	-0.355308	0.183645	-0.0181403	0.331166	-0.647846	0.0700507	-0.0259204	0.0181408	-0.369096	-0.0653153	0.0653153	0.189672	-0.668768	0.0924149	-0.242919	0.102212	-0.275257	0.292509	-0.0953212	0.0953212
osa-miR440|Os11|3'seq	-0.00753522	0.0195453	0.252471	0.00753522	-0.0359676	-0.0345638	-0.0317373	0.00528622	-0.0135512	-0.00528574	0.14111	0.647107	0.000810623	0.041482	0.00155211	-0.0008111	-0.0120487	-0.00806665	-0.0430899	-0.01688	0.0145235	0.0566463	-0.012012	0.012012
Os07g0601100|mRNA|AK062499|CDS+3'UTR	0.0024209	-0.00524092	0.212502	0.227706	-0.0024209	-0.0491629	-0.0429597	0.0429592	-0.0648661	-0.129881	1.37835	1.2001	-0.0245948	0.0159435	-0.0122042	0.0122042	-0.0514565	0.0170336	0.414416	-0.190022	0.00254488	-0.0025444	0.0354137	-0.0569534
Os03g0762400|mRNA|AK071181|CDS+3'UTR	-0.0632143	0.282498	-0.208684	0.0182104	-0.0182104	0.126609	-1.19423	0.367726	-0.223921	0.887232	-0.502223	0.223921	0.0596762	-0.238021	-0.537445	0.145582	0.0454149	-0.0454149	0.284348	-0.178223	-0.615991	1.298	0.0187187	-0.0187197
Os10g0136200|mRNA|AK106351|CDS+3'UTR	-0.0940604	-0.842457	0.705334	0.129159	0.0940609	-0.602302	-0.498516	-0.50876	0.567685	-0.118343	0.118343	0.394964	-0.361367	-0.32432	1.47395	0.447928	-0.324684	0.32432	0.104941	0.132981	-0.0453548	-0.137555	0.0453544	-0.0501575
Os12g0277500|mRNA|AK119223|CDS+3'UTR	0.465723	0.259287	-0.244598	-0.576136	0.076191	-0.076191	-0.05867	-0.0186205	0.265611	-0.383284	0.118322	0.0186214	-1.49073	0.202101	0.21239	-0.0901556	-0.226352	0.0901566	-0.258348	0.154901	-0.154901	0.215758	-0.316683	0.752093
Os02g0469600|mRNA|AK098908|CDS+3'UTR	-0.32571	0.163779	0.257384	0.278428	-0.405405	-0.163779	-0.993915	0.232378	0.162669	-0.162668	-0.407869	0.528925	2.33245	-0.4155	-0.149477	0.161408	-1.34525	0.149478	-0.243447	0.101408	-0.101407	-0.286104	0.311557	0.38583
Os05g0215000|mRNA|AK104171|CDS+3'UTR	-0.750779	-0.124108	0.877259	0.382369	0.0662184	-0.0662179	0.25201	-0.450918	-0.345191	-0.25201	0.341358	1.12895	0.0366993	0.663577	-0.0366993	-0.0406055	-0.0407591	0.51783	-0.0942993	-0.10531	0.253211	0.0122385	0.150877	-0.0122385
Os05g0108600|mRNA|AY335487|CDS+3'UTR	-0.0162082	0.555296	-0.0222139	0.0162077	-0.621032	0.33857	-0.461492	-0.40276	0.116929	0.403653	0.0738144	-0.0738144	0.0885096	1.25878	-0.345756	0.24261	-0.633935	-0.0885091	-0.0407882	-0.250949	0.614827	0.470405	0.0407882	-0.136775
Os09g0570900|mRNA|AK071292|CDS+3'UTR	4.00662	-0.511781	-0.0668435	-0.0205402	1.23168	0.0205407	0.620928	0.0943608	0.230188	-0.0943603	-0.173544	-0.195504	2.07772	0.155122	-0.155122	-0.267129	0.236697	-0.324557	-0.0174365	0.319087	0.00985146	0.0629101	-0.0503984	-0.00985098
Os09g0555500|mRNA|AY078162|CDS+3'UTR	2.96448	0.247347	-0.604315	0.399863	-0.370583	-0.247346	0.582561	-0.0512867	0.0512867	-0.204268	0.67032	-0.824456	2.18734	0.190429	-0.190429	-0.311412	0.77669	-0.409181	1.03048	0.0463362	-0.289381	-0.0463367	-0.179746	0.255368
Os02g0246600|mRNA|AK121483|CDS+3'UTR	1.36437	-0.307251	-0.936837	0.140672	-0.0372758	0.0372753	-0.211106	0.611398	-0.580249	0.504891	-0.473167	0.211106	0.753379	0.317721	-0.317721	0.410783	-0.555198	-1.11611	-0.360981	0.360981	-1.24562	-0.806512	0.599763	0.449924
Os06g0542300|COMBINER_EST|CI551130|0	2.74938	-0.298818	-0.111259	-0.0107059	0.432981	0.0107064	0.436343	-0.0283546	0.394528	0.0283551	-0.0634584	-0.0807705	0.787389	0.0755854	-0.0755854	-0.221802	0.28863	-0.268157	-0.0674286	-0.0241022	0.0241022	0.0810337	0.316834	-0.050818
Os10g0371400|COMBINER|CI396069|6	0.207937	-0.0223231	-0.334877	-0.0999002	0.280838	0.0223231	0.42336	-0.0253868	0.39705	0.0253863	-0.0677462	-0.0846715	0.810992	0.0770259	-0.0770254	-0.228987	0.276199	-0.271955	-0.0509582	-0.0101366	0.0368252	0.0939326	-0.0203562	0.0101366
Os02g0611200|mRNA|AJ251899|CDS+3'UTR	-0.383919	0.13755	-0.137549	0.489512	-0.256283	0.605207	0.307752	-0.424458	0.444571	-0.105935	0.105934	-1.96691	-0.691221	0.353032	0.0628567	0.405763	-0.11948	-0.0628576	-0.174166	0.158101	0.0180168	-0.0466709	0.172918	-0.0180168
Os08g0435900|mRNA|AK060222|CDS+3'UTR	2.86008	0.353397	0.114975	-0.341242	-1.04374	-0.114976	0.501699	-0.881966	-0.470294	-0.0677185	0.0677185	1.27196	1.83957	0.55186	-2.63002	-0.0448437	-1.96955	0.0448427	-0.397306	0.226555	0.290698	0.010766	-0.010767	-1.80048
Os08g0112900|mRNA|AK069672|CDS+3'UTR	0.48047	0.145164	-0.287866	-0.173988	0.323099	-0.145164	0.389026	-0.0198822	0.401415	0.0198822	-0.0735254	-0.0901489	0.853725	0.0789475	-0.0789475	-0.242185	0.239436	-0.277936	-0.0426731	-0.00540781	0.0352406	0.0931034	-0.0193334	0.00540733
Os12g0502200|mRNA|AK064923|CDS+3'UTR	-0.320959	0.478103	-0.228324	0.321218	-0.0337229	0.0337229	-0.507588	0.241459	-0.237495	0.274753	-0.202758	0.202759	0.247765	0.958136	-0.247765	1.1984	-0.280312	-0.525465	-0.240416	0.727391	-0.0281992	-0.642734	0.0282002	0.379766
Os11g0312400|mRNA|D10335|CDS+3'UTR	-0.0403242	0.159771	-0.365235	-0.122925	0.225805	0.0403252	0.341057	0.0764399	0.491339	-0.176259	-0.0764408	-0.477489	0.124664	-0.145334	0.147234	-0.124663	0.178244	-0.297004	0.101498	-0.0555248	0.309111	0.0555258	-0.0836716	-0.276029
Os11g0673100|mRNA|AK104131|CDS+3'UTR	0.0867023	-0.0204868	0.0204859	-0.060009	0.392838	-0.179919	0.904653	0.0370216	0.324108	-0.154755	-0.0370207	-0.626312	1.8071	-0.701751	0.0659061	-0.0659061	0.297519	-0.60356	0.145464	0.0712142	-0.0712147	-0.325229	0.256394	-0.15155
Os02g0226300|COMBINER_EST|CI511260|1	-0.225021	-0.261786	0.256912	0.102577	0.284823	-0.102577	0.295548	-1.25375	0.200885	-1.15376	0.357748	-0.200885	0.858356	0.0786996	-0.0786996	-0.241559	0.18811	-0.273746	-0.0318079	-0.000180721	0.0320768	0.0960698	-0.0193081	0.000180721
Os06g0702600|mRNA|AB071296|CDS	0.0948515	-0.331468	-0.255133	-0.094852	0.618272	0.703433	0.485485	0.102307	0.268765	-0.102307	-0.184653	-0.204443	0.79629	0.0239658	-0.114797	-0.0239663	0.12289	-0.324536	-0.0294476	0.00117445	0.0308561	0.0969319	-0.0194907	-0.00117445
Os11g0210200|COMBINER_EST|Os11g0210200|8	0.582448	0.1477	-0.260272	-0.175237	0.344588	-0.1477	0.313543	-0.0143113	0.380794	0.0143113	-0.0640936	-0.0847864	0.563117	-0.199965	-0.355124	-0.512127	0.331037	0.199965	-0.0268335	0.00263023	0.0290332	0.0971708	-0.0200334	-0.00262976
Os09g0508900|mRNA|AK066022|CDS+3'UTR	3.78548	-0.520524	-0.0896611	-0.0130119	0.5041	0.0130115	0.300735	-0.0136123	0.374661	0.0136118	-0.0606794	-0.0824552	2.45438	-0.182558	0.076663	-0.0766625	0.294066	-0.108754	-0.0115905	0.0164485	1.83507	-0.152005	-0.00830317	0.00830317
Os02g0115900|mRNA|AK066006|CDS+3'UTR	-0.320837	0.465011	-0.661253	0.166095	-0.166095	0.341071	0.851517	-0.122102	0.313216	-0.551668	0.122101	-0.549514	1.79561	-0.664418	1.24986	-0.541869	0.541869	-1.3801	0.66398	-0.10698	0.143944	-0.00592041	0.00592136	-0.875455
Os03g0214400|mRNA|AK067931|CDS+3'UTR	-0.208345	-0.0861883	0.130752	-0.231296	0.524385	0.0861883	0.593132	-0.107808	1.13921	-0.466579	0.107808	-1.12557	0.616174	-0.863471	0.181474	-0.197074	-0.0944214	0.0944223	0.127026	0.00454903	0.0265636	-0.552009	-0.00454903	-0.782593
Os03g0146600|mRNA|AK062333|CDS+3'UTR	-0.264236	-0.389791	0.0147581	-0.0147581	0.196575	0.220505	-0.735396	0.518469	0.418349	-0.129464	0.0674248	-0.0674248	1.34851	-1.00037	0.604367	-0.308501	0.308501	-0.564943	-0.0984902	0.337607	0.540947	-0.234264	0.0984902	-0.35101
Os12g0463300|COMBINER|CI405888|6	0.327389	0.837962	-0.70175	-0.327389	-0.836919	1.50222	-0.0931659	-0.122318	0.0931659	0.226673	0.51076	-0.542828	0.0337954	0.408249	-0.779673	-0.0337954	-1.04659	0.183433	-1.30538	0.637513	0.659143	0.694365	-1.20442	-0.637512
Os12g0496000|COMBINER|CI550886|6	2.02617	0.235446	-0.544853	-0.58208	-0.235446	1.98322	0.19581	-0.323556	-0.556872	0.38534	1.37425	-0.19581	1.39206	0.0843582	-1.78882	-0.0843577	-0.85564	0.199327	-0.565027	1.17056	0.550056	1.45611	-0.837682	-0.550056
Os12g0561200|mRNA|AK110847|CDS+3'UTR	-0.871837	-0.0164843	0.571871	-0.0495539	0.123229	0.0164843	0.431616	-0.306326	0.25076	-0.371548	0.433384	-0.250759	-0.0862942	-0.370275	0.735893	0.296736	-0.0239868	0.0239878	-0.0709524	0.294238	-0.0323715	-0.156451	0.0323706	0.650172
Os02g0227700|COMBINER_EST|CI551769|0	0.579709	0.144329	-0.144329	-0.157779	0.302156	-0.152163	2.07747	-0.396536	0.329381	0.0137582	-0.0137582	-0.0426478	0.686922	0.0913444	-0.0490155	-0.159122	0.0490155	-0.203734	-0.00387716	0.00387764	0.0157461	0.114907	-0.0235643	-0.0093627
Os11g0513500|mRNA|AY224562|CDS	-1.23931	0.147101	-0.247491	-0.00928831	0.00928831	0.476342	2.40241	0.439498	0.583844	-0.439498	-0.681651	-0.706769	0.0940742	-0.285284	0.164753	-0.0940742	-0.68492	0.37608	-0.793408	-0.180662	0.0891938	0.210376	-0.0891938	0.124261
Os12g0256900|mRNA|AK064488|CDS+3'UTR	-0.0896888	0.0896893	-0.661679	0.605519	-0.740294	0.812085	0.292933	0.801956	-0.18838	-0.193636	-0.752219	0.18838	0.852295	0.40409	-0.0215273	-0.119122	0.0215278	-0.168001	-0.0652122	-0.0633946	-0.05406	0.0540595	0.610232	1.29494
Os09g0567600|mRNA|AK106807|CDS+3'UTR	2.5976	-0.824739	0.824738	-1.13737	1.05432	-0.871626	2.75876	-0.413134	0.711766	-1.4122	0.413134	-1.19607	2.20388	-0.256556	-0.206705	-0.725928	0.955354	0.206705	-0.0342107	-0.20698	0.714347	0.196347	0.0342107	-0.262223
Os06g0254300|mRNA|AK066241|CDS+3'UTR	0.46211	0.0764685	-0.0764685	-0.209647	0.201293	-0.210961	0.0920749	-0.0920749	0.935523	-0.16537	0.754502	-0.190028	0.578199	0.129556	0.000937939	-0.0839596	-0.000938416	-0.137901	0.001719	-0.00171947	0.00534439	0.121063	-0.0271387	-0.0104427
osa-miR160c|Os08|5'seq	-0.117657	0.332321	-0.200933	0.0526915	-0.0526915	0.520566	0.00283527	0.147226	0.635627	-0.0962701	-0.0198212	-0.00283527	0.112497	0.606297	-0.141011	-0.178789	-0.112497	0.144428	-0.0617661	0.141972	-0.0662489	0.00928879	-0.00928831	0.299273
Os05g0506800|COMBINER|CI434600|x	0.173991	-0.17399	-0.247268	-0.451939	0.390409	0.23636	0.170403	-0.22067	0.464633	0.346136	-0.170403	-0.206107	0.512184	0.142665	0.017489	-0.0551314	-0.0174894	-0.113154	0.00574875	-0.00203657	0.00203657	0.124875	-0.0253391	-0.00909948
Os08g0537200|mRNA|AK108234|UTR	0.348776	0.0201721	-0.0201721	-0.251976	0.110117	-0.258327	0.128552	-0.0202861	0.228288	-0.013463	0.0134625	-0.0258708	0.758261	0.535764	0.0202322	-0.0458703	-0.0202322	-0.105629	0.00827789	-0.00146055	0.00146055	0.12702	-0.0229206	-0.00778961
Os12g0211400|COMBINER_EST|Os12g0211400|8	-0.0659261	-0.375456	0.152948	-0.101972	0.0659261	0.559853	0.0564227	-0.0564227	1.23192	-0.789409	0.362567	-0.594107	0.424049	0.146594	0.0231905	-0.0373411	-0.02319	-0.0976601	0.0191345	0.0569544	-0.0191345	0.108984	-0.0400972	-0.0257759
Os06g0293500|mRNA|AK110449|CDS+3'UTR	0.280843	-0.00738335	0.00738287	-0.269541	0.0607004	-0.279249	0.057714	-0.0651779	0.160247	-0.0577135	0.682818	-0.113896	0.849377	0.714519	0.0248609	-0.0309653	-0.0248604	-0.0913506	0.0132799	-0.00013113	0.000130653	0.131011	-0.0172238	-0.00404835
Os03g0144300|mRNA|AK073950|CDS+3'UTR	0.251861	-0.0199957	0.0199957	-0.276288	0.0378003	-0.287242	0.0681381	-0.042942	0.174173	-0.0349226	0.0270395	-0.0270391	3.30035	-0.453708	0.0516706	-0.000880718	0.000881195	-0.0601587	0.0154743	0.000851631	-0.000852108	0.135237	-0.0147467	-0.00263596
Os02g0145600|mRNA|AK100547|CDS+3'UTR	0.21645	-0.913684	0.196522	-0.0392113	0.0392113	-0.222573	0.130899	-0.686135	1.31856	0.434269	-0.130899	-0.345734	-0.0775971	0.0775971	0.0793743	0.254	-0.517344	-1.19908	-0.0332088	0.246788	-1.87069	0.216233	-0.177834	0.0332088
Os06g0343100|mRNA|AK100422|CDS+3'UTR	0.293509	-0.0328412	-0.233126	-0.56169	0.232426	0.0328412	4.27267	0.587769	0.0473719	-0.0473714	-0.537546	-0.608569	-0.00796986	-0.0106807	-0.168851	0.53158	0.00797033	0.814017	0.668727	-0.386453	-0.294037	-0.149645	0.149645	0.494056
Os01g0764900|mRNA|AK066328|CDS+3'UTR	0.0161953	0.325586	-0.0161948	-0.070219	0.879459	-0.109646	0.0509467	-0.00746536	0.840807	-0.612509	0.00746489	-0.445484	0.381192	0.0286317	1.5036	-0.0698471	-0.0286317	-0.0762219	1.38411	0.0634284	-0.277431	-0.122505	0.132603	-0.0634279
Os10g0136100|mRNA|AK073424|CDS+3'UTR	-0.216643	-0.879449	0.176621	0.261491	-0.176621	0.445035	-0.10267	-0.167088	0.121663	-0.0122533	0.0122528	0.283832	0.0667334	0.0687752	0.0176301	-0.0176301	-0.0310373	-0.0746384	0.44281	0.290407	-0.440436	-0.290407	1.19429	-0.686829
Os08g0433400|mRNA|AJ495796|CDS+3'UTR	0.0140724	-0.181312	-0.0140729	-0.374302	0.194682	0.262499	-0.0361176	-0.092886	0.319646	0.0361176	0.0522985	-0.0372639	0.331861	0.587848	0.0185184	-0.018518	-0.0308771	-0.0694418	0.0247841	-0.00109625	3.03507	-0.430102	-0.00640917	0.00109673
Os02g0152000|COMBINER_EST|CB656445|7	-0.0281515	-0.21711	0.201	-0.214625	0.0575099	0.028152	-0.37895	-0.409099	0.798586	-0.0608482	0.0608482	0.265047	0.0887942	0.409908	0.0176425	-0.0176425	-0.0318398	-0.0670981	0.0160508	0.0364056	-0.0160508	0.236788	-0.084599	-0.0781469
Os01g0576100|COMBINER_EST|Os01g0576100|8	0.154271	-0.0283136	1.16131	-0.11564	0.0283141	-0.210783	-0.0491843	-0.0946498	0.0491843	-0.0859566	0.277939	0.948433	0.00662041	0.00895071	-0.00661993	0.0577436	-0.0609989	-0.0925374	0.0274043	-0.00244474	-0.0129771	0.142901	-0.00284767	0.00244474
Os03g0270000|mRNA|AK106069|CDS+3'UTR	0.159381	-0.0158124	0.207379	-0.164656	0.0158124	-0.182447	0.0095768	-0.0332809	0.103086	-0.0245409	0.751595	-0.0095768	0.0305386	0.0382152	0.0165615	-0.016562	-0.0328746	-0.0609117	0.0289984	-0.00365782	1.84677	-0.222799	-0.00236654	0.00236607
Os07g0668900|mRNA|AK067054|CDS+3'UTR	-0.215109	0.21511	0.593207	-0.403912	0.51855	-0.539171	0.358073	-0.188951	0.082859	-0.314227	0.947371	-0.0828595	0.288198	0.76663	0.0154033	-0.0154037	-0.0322647	-0.0569653	-0.184285	0.893584	-0.253428	-0.0785699	0.0785704	0.513742
Os04g0616400|mRNA|AK099657|CDS+3'UTR	-0.245563	-0.126032	0.569779	0.126031	0.207645	-0.831799	-0.501055	-1.2406	0.960712	-0.87094	0.555893	0.501056	1.81888	-0.180835	0.0319333	0.24367	-0.0319328	-0.0545111	0.964659	-0.536378	-0.113417	0.113416	0.321352	-0.137553
Os04g0565200|mRNA|AK111866|CDS+3'UTR	-0.749889	0.895684	-1.44557	-0.0467677	0.24269	0.0467682	-0.713894	-0.0538688	-0.139145	1.3654	0.0538688	0.121898	-0.0860095	-0.0714831	0.783191	1.27405	-0.115023	0.0714831	0.405607	0.177621	-0.770341	0.0667	-0.0667	-0.193915
Os02g0697500|mRNA|AK105891|CDS+3'UTR	-0.0967131	-0.238261	1.53903	-0.132096	1.02439	0.0967135	4.46899	0.737921	-0.0948362	-0.192633	0.0531368	-0.0531373	0.0172277	0.0356188	0.0147843	-0.0147839	-0.026999	-0.0453568	0.906437	-0.162544	-0.0825548	0.0825553	1.32453	-0.237251
Os01g0922800|mRNA|AB003327|CDS+3'UTR	0.104188	0.103285	-0.107517	0.368265	-0.461605	-0.103285	2.36987	-0.00636101	-1.15767	0.00636053	-1.58571	0.0480824	-0.496665	0.0797849	-0.0672793	0.347062	-1.17449	0.0672793	0.0326953	0.839274	-0.320229	-0.15352	-0.0326953	0.0898957
Os05g0445100|mRNA|AK105264|CDS+3'UTR	0.102324	-0.0113335	0.25048	-0.0796652	0.0113339	-0.0998111	-0.0219316	-0.0505438	0.0463786	-0.0419579	0.794474	0.0219316	-0.00866365	0.0167875	0.00866318	0.219784	-0.0468664	-0.0613375	1.43531	-0.171219	-0.0350895	0.132292	0.00194645	-0.00194693
Os05g0183300|COMBINER_EST|CI341631|6	0.698612	1.13704	-0.101347	-0.391642	0.101348	-0.205402	0.410473	-0.238676	-0.0501409	-0.133397	0.157269	0.0501404	0.0165596	0.080122	0.0117822	-0.0117826	-0.0254984	-0.0372276	0.0150495	-0.0241404	-0.0381851	0.129251	0.00305414	-0.00305414
Os02g0137200|mRNA|AK099849|CDS+3'UTR	0.127525	0.0457964	-0.0457964	-0.130829	0.334295	-0.199244	-0.38779	-0.0716858	0.523253	0.340348	0.0716858	-0.498951	-0.0686379	-0.412004	0.247184	-0.581202	0.382837	0.0686388	0.0585155	-0.0585146	-0.621941	-0.0741949	0.149199	0.475043
Os03g0293000|mRNA|AK063376|CDS+3'UTR	0.140603	-0.140603	0.508449	-0.395255	0.215126	-0.186047	0.819681	-0.0507956	0.622048	-0.752732	-0.0224209	0.0224209	1.03875	-1.19608	0.642721	-0.486922	0.313722	-0.313722	0.631403	-1.51139	0.169305	-0.169305	0.7855	-0.789177
Os05g0422300|mRNA|AK111886|CDS+3'UTR	-0.149349	0.115997	0.733138	-0.115996	0.262249	-0.389579	0.195272	0.148603	1.28106	-0.180543	-0.148603	-0.25523	-0.596443	0.278963	-0.092205	0.131703	0.092205	-0.260658	0.557594	-0.16788	0.0711441	0.275817	-0.0711441	-0.0831637
Os01g0743500|mRNA|AY444338|CDS+3'UTR	0.4904	-0.732107	0.695409	-0.735493	0.197655	-0.197656	-0.0245361	0.42491	-0.513904	-0.529677	0.0245361	0.508081	-0.0053277	0.0404754	0.00532818	-0.00983429	-0.0218034	0.030653	-0.0597157	-0.0949664	-0.104618	0.0597162	1.52448	0.286057
Os05g0402700|mRNA|AK061050|CDS+3'UTR	-0.839975	0.242983	-0.613076	0.316436	-0.0639696	0.0639696	-0.227838	0.722083	-1.079	0.227838	-0.88497	1.39259	0.234693	-0.234693	0.519664	-0.561607	0.602975	-0.645621	-0.0140371	-0.1084	0.244781	0.00434589	-0.00434494	0.386937
Os05g0296800|mRNA|AK108441|CDS+3'UTR	0.0134115	-0.0261111	0.332761	0.101618	-0.0134115	-0.0912347	-0.028573	-0.0480266	0.028573	-0.0400729	0.336317	0.226134	-0.00133467	0.0491824	0.0118361	0.00133467	-0.0225339	-0.026948	-0.00713921	-0.0377793	-0.0425549	0.117176	0.024168	0.00713873
Os01g0952200|mRNA|AK122134|CDS+3'UTR	-0.123283	0.0444145	0.0509787	-0.119789	0.332799	-0.0444145	0.185431	-0.0416226	-0.222829	0.179099	-0.279451	0.0416231	-1.07923	0.0817733	0.255216	-0.208674	-0.0817733	0.231946	0.811267	-0.271302	-1.00387	-0.00910664	0.00910664	0.256778
Os06g0690700|mRNA|AK058451|CDS+3'UTR	-0.0199857	0.0199852	-0.481278	-0.326869	0.207281	0.237146	-0.344672	0.232199	0.328343	-0.0296965	-0.353387	0.0296965	-0.673441	-0.277284	0.100271	0.0171652	-0.0171661	0.189598	0.110119	-0.727889	-0.570329	0.438733	-0.0794067	0.0794077
Os08g0132100|COMBINER_EST|Os08g0132100|8	-0.251514	-0.283003	0.254726	0.0385542	-0.0385547	0.37151	-0.0635691	0.160043	-0.0941448	0.0635686	-0.131049	0.298281	-0.110402	0.909152	0.110402	0.111632	-0.353413	-0.35676	0.968631	-0.173368	-0.0623374	0.0830054	0.0136161	-0.0136156
Os09g0305300|mRNA|AK105016|CDS+3'UTR	0.00993443	-0.0185742	0.865906	0.848857	-0.00993443	-0.075902	-0.0272131	-0.0436478	0.0272131	-0.0390654	0.393081	0.276997	-0.0064106	0.0480685	0.0144911	0.00641012	-0.0240049	-0.027432	-0.0188346	-0.0413032	-0.0255828	0.110308	0.0503001	0.0188346
Os01g0788800|mRNA|AK121338|CDS+3'UTR	-1.31476	-0.00912094	-0.385548	0.0631199	0.00911903	0.0334301	-2.3884	1.42696	-1.41856	0.498425	-0.498425	1.37148	-1.06876	-1.01621	1.50962	-0.151673	0.810997	0.151672	1.30095	-1.07188	0.124537	-0.87907	1.99935	-0.124537
Os02g0135600|mRNA|AK069843|CDS+3'UTR	0.19937	-0.270084	0.0165548	-0.154121	0.0134354	-0.0134354	0.0161839	0.407093	-0.777867	-0.0161839	-0.353945	0.47619	-0.488578	0.0901289	-0.0413599	0.0413599	-0.864766	0.250247	0.0301304	-0.0301304	-0.483513	0.141762	-0.148827	0.0581169
Os01g0115300|mRNA|AK107581|UTR	0.00707912	-0.013958	0.067451	0.00687361	-0.00687361	-0.0643311	-0.0257807	-0.0397053	0.0257812	-0.0394058	0.435761	0.310668	-0.0058279	0.0408072	0.0128961	0.00582743	-0.032876	-0.0359168	-0.0443692	-0.0605097	-0.0102458	0.0885196	0.0575232	0.0102458
Os05g0529900|COMBINER_EST|AU075410|7	-0.162356	-0.181043	1.04181	0.162356	1.54847	-0.390072	0.538558	-1.26609	0.0800581	-0.387328	1.51767	-0.0800581	1.03401	-0.953058	0.389021	-0.389022	1.07437	-0.980689	0.141341	-1.10448	-0.0663748	0.0663748	0.812553	-0.698962
Os01g0377000|COMBINER_EST|CI545010|0	1.95328	-0.924046	0.437709	-0.437709	0.499613	-0.539443	-0.0907078	0.16965	-0.128343	0.0907078	0.578771	-0.547066	-0.0499935	-0.00703716	0.00703764	0.733517	0.980743	-0.172823	-0.0996919	-0.114007	-0.0311341	0.0311337	0.530421	0.659311
Os04g0283900|mRNA|AK065012|CDS+3'UTR	-0.669292	0.576889	-0.0164394	0.404849	0.0164394	-0.16193	-0.153453	-0.0349269	0.311969	0.840409	0.0349269	-0.0980082	-0.884451	-0.301815	-0.0374346	0.0374336	0.086525	0.38325	-0.104058	0.155787	-0.412541	0.288472	-0.900692	0.104058
Os02g0534400|mRNA|AY342319|CDS	2.90996	-0.37255	0.0828199	-0.0205808	0.0205803	-0.0273581	0.0463276	-0.558488	-0.0875154	-0.0463276	0.15648	0.43541	-0.00241089	0.0376606	0.00798893	0.00241041	-0.0471458	-0.0516691	-0.0927763	-0.105627	0.0236773	0.0314336	0.0634642	-0.0236778
Os06g0167200|mRNA|AK100240|CDS+3'UTR	-0.268567	0.267488	1.22554	0.130205	-0.37198	-0.130206	-0.376815	-0.282188	0.0400152	0.407485	-0.0400152	0.565929	0.318701	-0.824686	-0.138055	0.138054	-0.72049	0.33985	0.0880537	0.0846882	1.36012	-0.357529	-0.282818	-0.0846877
Os02g0184100|mRNA|AK073734|CDS+3'UTR	0.155346	-0.0402718	0.0402727	-0.300332	0.139187	-0.0577478	-0.407809	-0.0151491	0.220836	0.0151501	0.0728226	-0.311866	0.115831	-0.222574	0.0721817	-0.206585	0.126283	-0.0721817	0.210621	-0.0699158	0.0699158	-0.179298	0.161009	-0.141466
Os10g0571900|COMBINER_EST|Os10g0571900|8	0.00184488	0.000342369	0.558029	-0.0731177	-0.000342369	-0.0421271	-0.0177293	-0.026927	0.0177288	-0.0447922	0.523403	0.385097	-0.000142097	0.0341921	0.00393391	0.000142097	-0.061389	-0.0695128	-0.096622	-0.108383	0.135562	0.0204573	0.104372	-0.0204577
Os01g0706000|mRNA|AK059936|CDS+3'UTR	-0.617085	0.212171	0.606127	-0.273992	0.0194507	-0.0194507	0.931507	-0.946455	-0.198156	-0.999604	0.198155	0.539539	0.967186	-0.734332	0.0850396	-0.0850401	0.691585	-0.118735	1.1007	-0.0486536	-0.282778	-0.319471	0.0486531	1.27424
Os06g0121800|COMBINER_EST|CI141089|6	-0.00164557	0.00298977	0.0901732	-0.0454702	0.00164509	-0.0372386	-0.138541	-0.147183	0.138541	-0.203043	1.05646	0.180612	0.00296593	0.0314164	0.00198078	-0.0019803	-0.0731544	-0.084003	-0.0941114	-0.105263	0.225295	0.0132871	0.140571	-0.0132866
(+)eQC-40	0.0225816	0.159035	-0.0129256	-0.0103683	0.0103688	-0.0563045	-0.0141816	-0.194369	0.0663161	0.0622616	0.0141816	-0.0435123	0.00157356	0.125544	-0.0534067	-0.0268898	-0.00157356	0.0260997	0.0194087	0.0587482	-0.0249619	0.00930881	-0.00930834	-0.0232091
osa-miR531|Os11|3'seq	0.0122762	0.014544	0.0859513	-0.0441542	-0.0122762	-0.0500178	-0.0295773	0.00516272	-0.00516224	-0.0229678	0.231076	0.195813	-0.0101185	0.0101185	0.028842	0.0334597	-0.0393739	-0.0412416	-0.0262833	-0.0372515	0.0605402	0.0103798	0.187032	-0.0103798
Os02g0125800|mRNA|AK121932|CDS+3'UTR	1.4813	0.00308704	-0.353689	-0.0144911	0.0683804	-0.00308704	-0.899492	0.399047	0.117609	-0.225163	0.428449	-0.117609	0.989574	0.117461	-0.117461	-0.144876	0.207098	-1.10318	0.193445	0.130019	-0.147493	-0.0387111	-0.107615	0.0387111
Os01g0363300|mRNA|AK059622|CDS+3'UTR	0.0452118	-0.0795279	-0.241891	0.206754	-0.0275869	0.0275869	0.251965	1.32289	-0.28178	0.218412	-1.16289	-0.218412	0.685803	0.0736957	-0.0736952	-0.190661	0.331643	-0.240375	0.0392261	-0.0611458	0.0106759	0.062541	-0.0473309	-0.0106759
Os04g0588800|COMBINER|CI155889|6	1.58881	-0.759409	0.234496	-0.373863	0.535868	-0.234496	0.634659	0.0736856	-0.0454855	-0.421527	0.0454864	-0.729466	0.622999	0.124447	0.0172119	-0.278635	-0.0172129	-0.392962	0.764173	0.321319	0.144988	-1.37883	-0.473323	-0.144988
Os07g0249200|mRNA|AK102619|CDS+3'UTR	-0.308928	0.266745	-0.266746	0.391224	-0.33248	0.47168	-0.909143	0.233497	-0.162491	0.20256	-0.503631	0.162491	0.158131	0.222272	-0.310675	0.181349	-0.420507	-0.15813	-0.30491	0.550309	-0.286005	0.751289	-0.320213	0.286004
Os08g0519100|mRNA|AK063287|CDS+3'UTR	0.366409	0.143354	-0.264113	-0.167706	0.288912	-0.143354	0.589429	0.107418	0.257345	-0.107418	-0.200703	-0.217355	0.809191	0.0778871	-0.0778871	-0.227116	0.294907	-0.263756	-0.0511732	-0.0110521	0.0385065	0.0935612	-0.0183115	0.0110521
Os01g0189700|mRNA|AK071329|CDS+3'UTR	-0.325913	-0.587317	0.357894	0.81607	-0.168218	0.168218	0.20664	-0.20664	0.839851	-0.507428	0.365777	-0.908242	0.82737	0.0790887	-0.0790892	-0.23351	0.282745	-0.267468	-0.0482016	-0.00942469	0.0383525	0.0936999	-0.0181541	0.00942516
Os03g0142800|mRNA|AK064325|CDS+3'UTR	-0.273831	-0.559316	0.0621624	0.0126343	0.00944996	-0.00944996	-0.5979	0.195063	-0.109056	-0.191563	0.436487	0.109056	0.0420618	0.0543327	-0.58535	0.122083	-0.0420609	-0.271778	-0.173603	0.233236	-0.826383	0.741686	-1.39788	0.173603
Os11g0591200|mRNA|AK120567|CDS+3'UTR	0.166678	-0.166678	-0.592736	-0.486219	1.88102	0.244561	0.388191	-0.0200439	0.396317	0.0200443	-0.0744929	-0.0904903	1.30059	0.035892	-0.0358915	-0.198296	0.301595	-0.228792	-0.0429587	-0.00598669	0.0367513	0.0932102	-0.018085	0.00598669
Os03g0822200|mRNA|AK104151|CDS+3'UTR	0.285767	0.0526924	-0.0526924	-0.37177	0.207458	-0.260531	0.45944	-0.102655	0.372322	-0.288866	0.102655	-0.425138	-0.192172	-0.0151997	0.188109	0.0151997	-0.0249538	0.151844	0.251049	-0.710897	0.0224628	-0.0301819	-0.0224628	0.0224628
Os01g0120400|mRNA|AK067022|CDS+3'UTR	-0.0852613	0.229939	-0.0667095	-0.546981	0.0667095	0.333251	0.216685	0.181477	1.03536	-0.757444	-0.181477	-1.17691	0.460577	-0.330162	-0.49023	-0.65625	0.330162	0.375444	-0.00947761	0.943046	-0.495354	-0.245123	0.00947714	0.269351
Os08g0235600|COMBINER_EST|Os08g0235600|8	0.550154	0.146435	-0.278589	-0.178247	0.339528	-0.146434	0.546487	0.0209751	2.09683	-0.24924	-0.0209756	-0.0376258	2.8116	-0.311823	0.0828853	-0.0828848	0.380674	-0.110706	-0.0350256	-0.00170994	0.0346155	0.0954981	-0.0182309	0.00170994
Os02g0265900|mRNA|AK072628|CDS+3'UTR	-0.130067	-0.0223103	-0.354523	0.0223112	0.185638	0.10375	0.287964	-1.36862	-0.585673	1.4404	0.0229182	-0.0229187	0.932387	0.00782967	0.0689011	-0.247589	-0.00782871	-0.168632	-0.565517	-0.164187	-0.332634	0.284737	0.586439	0.164187
Os06g0289900|COMBINER_EST|CI000741|0	-0.788719	-0.0247583	0.0637007	0.0247583	0.477937	-0.219609	-0.984063	0.171821	-0.61038	0.517912	0.677141	-0.171821	1.89252	-1.02311	-0.593272	0.898208	0.0401945	-0.0401945	-0.0272436	1.30778	-1.07359	0.0272427	-0.358646	0.228207
Os04g0652600|mRNA|AK107489|CDS+3'UTR	-0.00368118	-0.440473	-0.0956016	0.227535	1.41964	0.00368118	0.313928	-0.0143881	0.378147	0.0143876	-0.0669923	-0.0865421	0.851205	0.0789528	-0.0789523	-0.237801	0.181652	-0.264152	-0.0268908	0.00204372	0.674581	0.903043	-0.0189381	-0.00204372
Os04g0455900|mRNA|AK063763|CDS+3'UTR	0.476924	-0.616525	0.0789108	-0.664671	0.665699	-0.0789113	0.85496	-0.487747	0.994072	-0.939141	-0.468868	0.468868	1.53599	-0.965055	-0.0405893	-0.194575	0.156254	0.0405884	-0.201302	-0.271086	0.353755	0.201302	0.492324	-0.720466
Os12g0632700|mRNA|AK065955|CDS+3'UTR	0.031971	-0.416019	-0.143835	0.00229979	-0.00229979	0.294744	0.177068	-0.154113	0.89434	-0.474878	-0.498681	0.154113	1.53978	-0.010128	0.0101275	-0.723299	0.868623	-0.133091	0.0209427	0.18897	2.07754	-0.0864272	-0.0362458	-0.0209427
Os05g0154800|mRNA|AK102716|CDS+3'UTR	-0.00633049	0.169973	-0.0736046	0.00633144	-0.0740547	0.0908499	-0.508324	0.400038	0.628301	-0.0779791	0.0122356	-0.0122347	-0.0251265	0.102027	-0.0685482	0.120113	-0.0362721	0.0251274	-0.132258	-0.046031	0.164848	-0.571707	0.04603	0.304855
Os04g0477500|mRNA|AK067372|CDS+3'UTR	0.510772	0.0589371	-0.30107	-0.258729	0.318464	-0.0589371	0.26753	-0.0101767	0.350411	0.0101767	-0.0512652	-0.074543	0.678477	-0.0367041	-0.185021	-0.324475	0.259089	0.0367041	-0.0814743	-0.0607982	-0.0405378	0.0405378	0.168554	0.538111
Os06g0292100|COMBINER_EST|Os06g0292100|8	0.599299	0.148778	-0.19764	-0.166906	0.328621	-0.148778	0.130439	-0.136514	0.30835	-0.130439	0.442051	-0.242621	0.765577	0.0730119	-0.0730119	-0.206776	0.11178	-0.23858	-0.0117693	0.00664043	0.0248156	0.109996	-0.0195971	-0.00664043
Os03g0122600|mRNA|AY332476|CDS+3'UTR	0.598788	0.148432	-0.180491	-0.163923	0.323935	-0.148432	0.127586	-0.127586	1.51713	-0.336282	1.172	-0.310654	0.741522	0.0722733	-0.0722733	-0.19934	0.0961971	-0.234129	-0.00701189	0.00673819	0.0239272	0.112401	-0.0193844	-0.00673819
Os04g0408600|mRNA|AK121434|CDS+3'UTR	0.394136	-0.0524659	0.0524659	-0.0540829	0.116837	-0.349872	0.501346	0.400187	-0.107578	-0.429208	-0.411107	0.107578	0.64262	-0.000157356	-0.144626	-0.263841	0.18033	0.000156879	-0.018424	-0.0078392	0.00783873	0.101477	0.260865	-0.0574045
Os05g0530400|mRNA|AB050098|CDS+3'UTR	0.58649	0.146135	-0.146135	-0.159762	0.305521	-0.152079	0.167224	-0.0619173	0.346037	0.0619173	-0.0853133	-0.112936	0.581658	-0.0331545	-0.174741	-0.288587	0.168666	0.0331545	-0.014977	-0.00707579	0.00707579	0.104843	1.48446	-0.245312
Os03g0815100|mRNA|AK067690|CDS+3'UTR	0.184875	-0.239454	0.475745	-0.184875	0.197058	-0.402775	-0.0553904	0.0553904	-0.993625	0.425007	-0.555427	1.03299	-0.590753	0.331364	1.10137	-0.348693	0.451481	-0.331364	0.77059	-0.334599	0.40472	-0.420662	0.164345	-0.164345
Os07g0502000|COMBINER_EST|CI479716|6	0.468206	0.0951314	-0.0951314	-0.194221	0.361166	-0.306851	4.81115	1.276	-0.253823	-0.549846	-0.423907	0.253823	1.43149	1.13195	-0.277056	0.168108	-0.570401	-0.168108	-0.406653	0.403412	-0.32135	-0.132599	0.132599	1.16516
Os04g0309100|mRNA|AK069240|CDS+3'UTR	0.509518	0.0969791	-0.0969791	-0.196429	0.233561	-0.19455	0.193766	-0.00148201	0.288372	0.00148201	-0.0082221	-0.039062	0.620154	0.111487	-0.0222635	-0.116407	0.0222635	-0.162403	-0.0233173	-0.0238976	-0.0127769	0.0976677	0.0127769	0.187503
Os02g0223200|mRNA|AK100220|CDS+3'UTR	0.474611	0.0777531	-0.0777531	-0.211063	0.206039	-0.211105	3.38483	0.279122	0.1387	-0.1387	-0.141846	-0.173523	0.543979	0.0727429	-0.058754	-0.146471	0.0264854	-0.0264859	0.00167274	-0.00167227	0.00791931	0.121751	-0.0263844	-0.0107484
Os03g0440900|mRNA|AK061730|CDS+3'UTR	0.642857	-0.642857	1.53974	-0.925853	1.57324	-1.30455	0.179369	0.0156555	-0.015656	-0.243307	-0.24643	0.417334	1.57643	-0.502225	-0.102181	0.3345	-0.169395	0.102181	0.1242	0.529766	-0.0583639	0.0583639	-0.0905757	-0.0748177
Os02g0742900|mRNA|AK064545|5'UTR+CDS	-0.830613	0.549929	-0.959125	0.820722	-0.447559	0.447559	1.62199	1.60512	-0.519282	-0.653289	0.519282	-1.32613	0.780817	-0.292941	0.292942	-0.519959	0.321397	-0.616705	-0.0598073	-0.0675263	-0.060719	0.0598078	1.27566	0.808406
Os05g0589700|mRNA|AK068031|CDS+3'UTR	0.362611	0.0227966	-0.0227971	-0.254581	0.11375	-0.260333	-0.0472441	-0.196886	0.0499248	-0.190807	0.0472446	0.8473	0.462941	0.112634	-0.00649405	0.00649405	-0.0457625	-0.138231	-0.0283875	-0.0379648	-0.0320768	0.0907526	0.028388	0.205673
Os09g0467400|mRNA|AK061667|CDS+3'UTR	0.831307	-1.90543	1.25781	-0.723506	0.723506	-0.782577	1.02172	-0.712975	1.68308	-0.672715	0.672714	-1.3919	0.235372	-0.0768485	0.076849	-0.270463	0.979827	-0.393751	0.00861025	-0.00221157	0.00221109	0.127583	-0.0216198	-0.00811815
Os04g0677100|COMBINER_EST|CI201966|6	0.147029	-0.153322	0.36916	0.0829096	-0.0829091	-0.427839	0.202679	0.0844917	0.0926237	-0.123674	-0.0844913	-0.12666	0.387357	0.146801	0.0209031	-0.0354867	-0.0209031	-0.0926843	0.253879	0.662004	-0.0642953	0.0642958	-0.084383	-0.0720024
Os07g0568000|mRNA|AK073639|CDS+3'UTR	0.287281	0.260506	-0.102123	0.0406923	-0.0406933	-0.0537357	0.135866	0.297157	0.212397	-0.27512	-0.356792	-0.135866	1.54977	0.371477	0.0847244	-0.101658	-0.0847244	-0.277221	0.30265	0.166364	-0.739336	-0.512901	0.194232	-0.166364
Os09g0503400|mRNA|AK099796|CDS+3'UTR	-0.622954	0.23904	-0.156264	-0.0309191	0.245709	0.0309181	-0.00537968	-0.0127296	0.125615	-0.479134	0.208254	0.00537968	0.00975513	-0.00975513	0.169069	-0.170495	0.0613632	-0.335818	-0.151199	0.0487566	-0.00152397	-0.428412	0.40641	0.00152397
Os04g0692600|mRNA|AK105888|CDS+3'UTR	0.19436	-0.0403509	0.0403509	-0.292108	1.19259	-0.102531	5.14533	0.467342	0.57893	-0.66587	-0.467343	-0.529788	0.174244	0.126098	0.023036	-0.0230355	-0.023551	-0.0775347	0.0349927	0.049232	-0.0349922	0.106789	-0.0450168	-0.0351791
Os01g0204000|mRNA|AK101572|CDS+3'UTR	0.631561	-0.156117	0.156117	-0.352332	0.171145	-0.879625	3.34494	0.261336	-0.261336	-0.761649	1.1521	-0.511829	1.81774	-0.40759	-0.864412	-0.15007	0.15007	1.65413	0.149895	-0.932759	1.14907	-0.149895	0.449801	-0.572097
Os01g0835900|COMBINER_EST|C98314|6	-0.739888	0.0558758	-0.622693	0.0913706	0.000506401	-0.000505447	-0.214017	0.43789	-0.639636	0.525641	0.0569367	-0.0569367	0.625262	0.0103793	-0.614783	-0.0103793	-1.32285	0.14362	-0.0643434	0.064343	1.10721	-0.624805	0.23359	-0.0767026
Os10g0363700|COMBINER_EST|CI514936|6	-1.03711	0.323088	0.278269	-0.278269	0.608347	-0.886232	-0.813301	0.0533423	-0.971677	0.357687	0.275313	-0.0533428	-0.454675	-0.273098	0.39566	0.347134	0.273098	-0.836456	-1.03347	-0.457099	0.699517	1.37054	-0.5796	0.457099
Os05g0405900|mRNA|AK061891|CDS+3'UTR	-0.0576506	0.0212965	0.0288906	0.111787	-0.204559	-0.0212975	-1.50185	0.0767813	0.529432	0.0982275	-0.0767813	-0.36248	-0.731414	-0.296613	0.953696	0.359883	-1.02237	0.296614	0.319683	-0.127192	0.127192	-0.612884	-0.565306	0.158592
Os10g0407000|mRNA|AK101494|CDS+3'UTR	-0.0279722	-0.0102787	0.0102777	0.146625	-0.115109	0.597613	-0.919969	0.622992	-0.186897	0.186896	-0.495285	0.895234	-0.000817776	0.000817776	1.24839	0.911944	-0.0684705	-0.102426	0.201121	0.0717745	0.868078	-0.428678	-0.906431	-0.0717745
Os03g0178200|mRNA|AK106024|CDS+3'UTR	-0.712019	-0.95673	-0.0508485	0.050849	0.508638	0.0856614	0.482746	-1.47244	0.62067	-1.47801	0.824757	-0.482745	-0.532459	-0.257529	0.82028	-0.0921116	1.39839	0.0921116	0.462359	-0.450146	0.842873	-0.434402	0.38498	-0.38498
Os07g0194800|mRNA|AK101244|CDS+3'UTR	0.157998	0.00500393	-0.00500345	-0.263587	-0.336641	0.493742	0.159912	0.169578	-0.159912	-0.279453	0.828681	-0.302286	0.0294476	0.0351887	0.015748	-0.015748	-0.0292711	-0.0565	0.16653	0.528712	-0.0866051	0.0707469	-0.0743771	-0.0707464
Os03g0833900|mRNA|AK104068|CDS+3'UTR	0.0875416	-0.299211	0.383979	-0.0875416	0.318964	-0.272586	0.614391	-0.350493	0.732641	-0.996361	0.350494	-1.12022	2.20805	-0.503141	0.238714	0.87976	-0.238715	-0.262394	0.250549	-0.250549	0.725868	-2.21478	0.293726	-1.14299
Os11g0460800|mRNA|AK066902|CDS+3'UTR	0.0585423	-0.101228	0.166117	-0.205534	0.018868	-0.0188684	-0.0379682	-0.0728889	0.0379686	-0.0650082	0.151999	0.05128	0.0225	0.0344944	0.0149078	-0.0149083	-0.0271063	-0.0489068	0.0292525	-0.00979948	-0.0218148	0.139433	-0.000844002	0.000843525
Os08g0425800|mRNA|AK061339|CDS+3'UTR	0.144585	-0.286551	0.64811	-0.0705023	0.0111256	-0.0111265	0.796329	0.117357	-0.163458	-0.0854006	-0.167672	0.0854006	0.484434	0.1639	-0.0379677	0.0379667	-1.01703	-0.270543	0.013979	-0.013979	0.109361	-0.431052	0.753592	-0.19546
Os05g0268500|mRNA|AK064671|CDS+3'UTR	0.12445	-0.0140915	0.25827	-0.0951109	0.0140915	-0.113929	4.46393	0.0874047	-0.131816	-0.222041	0.086391	-0.0863915	0.0177588	0.0371146	0.0142818	-0.0142813	-0.0230651	-0.0406575	-0.0130486	-0.0544052	-0.0673242	0.0963449	0.0130482	0.0907693
Os06g0221100|mRNA|AK102978|CDS+3'UTR	0.0907822	-0.455517	0.214782	-0.306026	0.181479	-0.0907822	1.35816	-0.0959492	0.0959492	-0.166057	0.148154	-0.556663	0.0308933	0.0342484	0.0955172	-0.0308933	-0.604161	-0.164225	0.110661	-0.255857	0.0618782	-0.323618	0.550079	-0.0618782
Os04g0429800|mRNA|AK099191|CDS+3'UTR	-0.0698676	0.538232	-0.419729	1.05549	-0.300343	0.0698676	0.0835333	0.184054	0.00589991	-0.00589943	-0.149828	-0.255107	0.0130224	0.0398011	0.0122919	-0.0122924	-0.0220947	-0.0358615	0.0189867	-0.0224776	-0.0355659	0.130002	0.0027256	-0.00272512
Os12g0527900|mRNA|AK099985|CDS+3'UTR	-0.0270376	-0.0915842	0.0270376	0.111876	0.178984	-0.0390406	0.0237207	-0.125556	0.403534	-0.290013	0.168233	-0.0237198	-0.553542	1.01891	-0.0912705	0.00266075	0.251488	-0.00266075	-0.42641	0.18289	0.0566988	-0.712052	-0.0566988	0.577574
Os06g0168000|mRNA|AK059250|CDS+3'UTR	0.0484676	-0.000183105	0.286786	0.000183105	-0.0138998	-0.057723	-0.164998	0.393652	0.323893	-0.192279	-0.0971661	0.0971661	-1.52024	-0.017211	0.017211	0.545415	0.273879	-0.559581	-0.056345	-0.327921	0.056344	-0.5769	0.194624	0.21456
Os11g0639300|mRNA|AK102044|CDS+3'UTR	-0.00601673	0.00601673	1.19378	-0.266023	0.642481	-0.0582099	0.021121	0.0681143	-0.165343	-0.2373	0.0850215	-0.0211205	-0.634339	0.157166	0.286003	-0.157166	-0.254008	0.388272	0.0057416	-0.00574207	-0.926977	-0.738061	0.243321	0.316528
Os12g0135200|COMBINER|CI517270|5	-0.127952	0.708108	-0.662365	0.127952	-0.570037	0.364754	1.81114	0.509563	-0.509563	-1.50361	0.575948	-1.43447	-1.19089	-0.311913	0.389842	1.0634	-1.07901	0.311913	-0.563753	0.313537	-0.207279	-0.0463538	0.0463538	1.18523
Os08g0187900|COMBINER_EST|Os08g0187900|8	-0.00986385	0.207898	-0.0471034	-0.262135	0.00986433	0.457884	-0.021914	0.0833397	0.021914	0.045207	-0.0507522	-0.159108	-0.0609407	-0.0125976	0.459251	0.012598	1.63761	-0.249092	0.226912	0.0117931	-0.104181	0.0540447	-0.0278196	-0.0117931
Os03g0192700|mRNA|AB012107|CDS+3'UTR	-0.188204	-0.165281	0.530884	-0.0437813	0.22385	0.0437813	-0.258938	0.493941	-0.225892	0.124128	-0.0852013	0.0852003	-0.553427	0	0.117208	0.411839	-0.359233	0	0.0133562	0.243307	-0.432261	0.286918	-0.0133562	-0.0186796
Os11g0682000|COMBINER|CI468703|x	0.309331	0.356365	0.103625	-0.103625	-0.425063	-0.143347	-0.0306358	-0.0479979	0.593055	-0.103477	1.36296	0.0306363	-0.00936174	0.0427346	0.00936127	0.135817	-0.0273414	-0.0310488	-0.0974293	0.0974293	-0.274164	-0.123468	0.291584	0.483128
Os03g0441000|mRNA|AK120625|CDS+3'UTR	-0.290364	-0.136802	0.785365	0.451345	0.136802	-0.147987	1.15814	-0.461319	1.19381	-0.213028	-0.16146	0.16146	-0.0272527	0.0272522	1.16786	0.684065	-0.0440011	-0.0480704	0.730835	-1.053	-0.876453	-0.730835	1.5932	1.71784
Os10g0540200|mRNA|AK106808|CDS+3'UTR	0.0257711	-0.00476408	0.0777416	-0.0454378	0.00476408	-0.0631857	-0.0268731	-0.0425954	0.0268726	-0.0377932	0.38299	0.270736	-0.00521183	0.0494642	0.0131483	0.00521231	-0.0218067	-0.0252676	0.85821	-0.518724	-0.378719	-0.241683	0.241683	0.452348
Os03g0563300|mRNA|AK070720|CDS+3'UTR	0.0237894	-0.00388002	0.0728865	-0.0435133	0.00387955	-0.0602155	-0.153736	-0.16856	1.22303	-0.376368	0.269581	0.153736	-0.00582886	0.0477324	0.013175	0.00582886	-0.0222235	-0.0259185	-0.0198269	-0.0424271	-0.0191569	0.106483	0.0537462	0.0191569
Os10g0578800|mRNA|AK065615|CDS+3'UTR	0.200114	0.405208	0.62133	-0.200113	-0.778491	-0.55718	-0.377923	-0.391971	0.14276	0.248917	0.0595918	-0.0595918	-0.241226	-0.189806	1.23655	0.837224	-0.209981	0.189806	0.28772	-0.107852	-0.0527225	0.0631809	0.0198636	-0.0198641
Os03g0183000|mRNA|AK060929|CDS+3'UTR	0.256797	0.132465	-0.603294	0.806462	-1.7047	-0.132466	-0.693098	-0.607581	-0.156102	0.156102	0.601298	0.662059	-0.00520849	0.0428801	0.0119591	0.00520849	-0.0279789	-0.0311046	-0.0733395	-0.0908074	0.118375	0.257346	0.0223308	-0.0223312
Os02g0104400|COMBINER_EST|CB645227|7	-0.283397	0.105039	0.139586	0.0195007	-0.273344	-0.0195007	-0.835466	-0.847643	0.882675	-1.15701	0.835466	1.4397	-0.0307746	0.0144606	-0.0144606	-0.0209274	0.179516	1.68041	-0.0490627	-0.0654421	-0.00671482	0.0809154	0.0571742	0.00671482
Os03g0424800|mRNA|D29730|5'UTR+CDS	-0.537065	0.29075	-0.362951	0.223158	-0.212605	0.212605	0.156672	0.171934	0.0459595	-0.0958261	-0.0459604	-0.0781145	-0.823406	0.721493	0.289966	0.140601	-0.140601	-0.649981	-0.207042	0.309044	0.0100317	-0.656984	0.0653419	-0.0100327
Os05g0380300|mRNA|AK120094|CDS+3'UTR	0.010406	-0.00227928	0.0629163	-0.0389066	0.00227928	-0.049222	-0.023622	-0.0346069	0.023622	-0.0390964	0.463709	0.336131	0.0065341	0.744616	-0.0935268	-0.099927	-0.00653362	0.872631	-0.0721903	-0.0866919	0.00860548	0.0533514	0.0608764	-0.008605
(+)E1A_r60_a20	0.664856	-0.268894	0.281147	-0.489332	0.175699	-0.175701	0.0629406	-0.0629425	0.0629406	-0.0629425	-0.0629425	0.0629406	0.751646	0.137758	-1.00845	-0.13776	-0.393557	0.203171	0.198835	-0.243961	0.316162	-0.428236	0.410933	-0.198835
Os11g0183700|mRNA|AK066941|CDS+3'UTR	-0.438021	0.524803	0.106413	-0.173458	0.332712	-0.106412	0.188216	-0.974676	0.140515	-0.803504	0.314367	-0.140515	-0.722488	0.502968	1.27162	0.875072	-1.04358	-0.502969	0.0826168	-0.00519419	1.05566	-0.848495	0.00519419	-0.138065
Os09g0452700|COMBINER_EST|C97117|6	0.0242152	0.426667	0.264382	-0.0242152	-0.679274	-0.724822	-0.0200486	-0.0291338	0.0200491	-0.0420971	0.691155	1.73499	-0.000692844	0.035707	0.00479174	0.000692844	-0.0514402	-0.0578375	-0.0949636	-0.108186	0.0754499	0.0230646	0.0814486	-0.0230646
Os06g0142400|COMBINER_EST|CI050172|0	0.159541	-0.502285	0.504706	-0.159541	0.955981	-0.525368	-0.271026	0.214929	-0.214928	0.744264	-0.396954	1.33967	0.446421	-0.47087	0.493836	-0.0327301	0.0327291	-0.155275	0.284037	-0.888029	-0.284036	0.621027	-0.851451	0.548639
Os06g0107800|mRNA|AK062921|CDS+3'UTR	0.00109673	0.000356197	2.03685	-0.274008	-0.000356197	-0.0416598	0.0916486	-0.172894	-0.0870957	-0.148008	1.57635	0.0870957	0.00131941	0.0330453	0.00238705	-0.00131941	-0.0624413	-0.071177	-0.0642457	0.0822196	0.0934739	-0.0485482	0.0485482	-0.0836024
Os02g0298100|mRNA|AK099932|CDS+3'UTR	0.817433	-0.969873	1.51181	-0.326811	-0.0898104	0.0898104	-0.0313129	0.219733	-0.402573	-0.345961	0.0313129	0.933239	1.71755	-0.406675	0.265163	-0.265163	0.442129	-2.18294	0.583041	-0.0569391	0.0569391	0.185131	-0.413865	-0.164657
Os07g0616500|mRNA|AK071738|CDS+3'UTR	0.817244	-0.92448	0.663218	-0.3557	0.3557	-0.6619	2.05795	-1.40571	1.82074	-2.12623	1.3382	-1.3382	-0.218521	-0.193206	0.968177	0.922185	-0.248521	0.193206	0.776077	-0.776078	0.918472	-1.37878	0.956163	-3.12058
Os10g0504600|mRNA|AK064441|CDS+3'UTR	-1.34394	0.0743017	-0.0743017	0.509171	-0.489331	0.461781	-0.377146	0.377147	-0.50478	0.53067	-0.690657	0.82967	-0.0968614	0.940278	0.0968609	1.01151	-0.387896	-0.270689	-0.126817	-0.00573349	0.212584	-0.0822058	0.152485	0.00573349
Os08g0558000|mRNA|AK061522|CDS+3'UTR	-0.321299	0.0664177	0.0610247	0.0323648	-0.137049	-0.0323648	0.267117	-0.164977	0.194158	-0.0064497	0.0064497	-0.562843	0.076992	-0.100542	0.616302	-0.0769911	0.375835	-0.19325	-0.119102	0.0214958	0.170723	-0.678968	0.359965	-0.0214958
Os10g0459900|mRNA|AK110981|CDS+3'UTR	4.23894	-0.19824	-0.162189	-0.115604	0.307426	0.115605	0.793899	-0.793899	1.83831	-0.978589	1.36852	-0.84822	1.29843	0.20754	-0.207539	-0.311333	1.62801	-0.545547	0.671244	-0.132578	0.0105925	0.0581169	-0.0480843	-0.0105925
osa-miR528|Os03|Mature	1.33646	-0.92686	1.64562	0.382935	-0.382935	-0.402548	0.443853	-0.953122	0.0318775	-0.687342	0.0484657	-0.0318775	1.47836	0.429915	-0.731554	-1.30919	0.257675	-0.257676	-0.266893	0.169006	-0.13943	0.786217	-0.314084	0.139429
Os11g0209400|COMBINER|CI407110|6	3.52502	-0.47579	-0.0618963	-0.0116339	0.375196	0.0116339	1.55865	-0.839301	0.775224	-0.525486	-0.431089	0.431089	0.554785	-0.086256	-0.233804	-0.357831	0.489493	0.086256	1.33634	-0.212489	0.0121303	0.0622563	-0.0463748	-0.0121303
Os03g0101800|mRNA|AK103196|CDS+3'UTR	0.554263	0.111228	-0.345846	-0.0248337	0.0248346	-0.188676	0.0299597	0.175571	-0.456343	-0.123076	0.439372	-0.0299606	0.210648	-0.319421	0.657093	-0.210648	0.441075	-0.237478	0.011919	-0.342358	-0.0478783	-0.011919	0.618259	0.281909
Os08g0562200|mRNA|AK099629|CDS+3'UTR	0.0941715	-0.029788	-0.42152	-0.00714588	0.00714684	0.0812559	0.159334	-0.0128441	0.541092	0.0128441	-0.0397263	-0.120016	-0.0160694	-0.307389	0.0160685	0.103703	-0.0552406	0.0691471	0.085494	-0.31382	0.0394621	-0.0394621	0.0754166	-0.132835
Os01g0844800|mRNA|AK102882|5'UTR+CDS	0.160872	-0.298501	0.140836	-0.140835	-0.771008	0.632696	0.519373	0.0425358	0.297945	-0.0425358	-0.253781	-0.269896	1.82253	-0.371863	0.0138173	-0.451477	0.147869	-0.0138173	-0.0516863	-0.0119219	0.0405474	0.0932741	-0.0165343	0.0119219
Os02g0794500|mRNA|AK112076|CDS+3'UTR	0.529903	0.138568	-0.258505	-0.16614	0.302236	-0.138568	0.584849	0.12047	1.73096	-0.27282	-0.12047	-0.136126	2.81952	-0.873215	-0.328171	-0.480765	0.467854	0.32817	0.704719	-0.160715	-0.0267901	0.0267901	1.00986	-0.184083
Os10g0400200|mRNA|X06149|CDS+3'UTR	2.07645	-0.0664845	-0.136241	-0.859228	0.212174	0.0664845	1.0168	-0.762172	0.692126	-0.600746	0.384702	-0.384702	0.0471592	-0.0145912	-0.235519	0.611193	0.0145893	-0.0145912	0.0138245	0.399725	-0.0138245	0.418953	-0.039856	-0.554349
Os02g0451900|mRNA|AK061194|CDS+3'UTR	2.12582	0.23924	-0.553375	-0.335199	-0.216816	0.216816	0.215491	-0.215491	0.338222	0.435278	-0.652782	-0.670911	2.14105	1.02711	-0.177793	-0.342995	0.169171	-0.169171	0.0174222	0.511572	-0.0174227	0.194412	-0.0796003	-0.0562143
Os09g0375400|COMBINER_EST|CI549143|4	0.187644	0.173278	-0.324682	-0.209274	0.156014	-0.156014	0.469686	0.00615501	-0.0461063	-0.00615597	0.253124	-0.0795565	0.448078	-0.694391	0.513511	-0.355954	0.355954	-0.498903	0.110451	-0.333176	0.11436	-0.110451	0.336081	-0.140291
Os08g0465400|mRNA|AK068332|CDS+3'UTR	2.66282	-0.717278	-0.0914335	0.091434	1.04537	-0.166124	0.412506	0.0506673	0.223508	-0.0506678	-0.554338	-0.569771	1.89024	0.447616	0.0418754	-0.762842	-0.0418754	-0.446613	0.919544	-0.580877	-0.0629845	0.214681	-0.475171	0.0629849
Os03g0289400|COMBINER_EST|CI428311|6	2.55064	-0.233718	-0.109448	0.0059557	0.478974	-0.00595522	-0.0804195	0.0804195	1.03624	-1.78528	-1.16997	0.129088	1.27973	-0.000637531	-0.275381	0.000638008	0.0250483	-0.481584	-0.702463	-0.0585723	-0.708977	0.534167	0.474727	0.0585718
POsControl0029|random	-0.127006	0.307651	-0.148448	0.1572	-0.0776386	0.0776382	-0.0961766	-0.0984368	0.0929875	0.0113029	-0.0113029	0.0782805	0.0232344	-0.0232344	-0.149086	0.155914	-0.0335355	0.0529389	-0.0498362	0.130683	-0.0858793	0.217481	-0.169422	0.0498362
Os11g0600600|mRNA|AK110531|UTR	0.48484	0.164555	-0.164555	0.295949	-0.350895	-0.782561	0.71635	-1.61621	0.635528	-1.49341	0.389225	-0.389225	2.91671	-0.347874	0.0813942	-0.0813947	0.373098	-0.103654	0.0120921	-0.0577226	-0.0120926	0.051466	2.03938	-0.479172
Os01g0740300|mRNA|AK121893|CDS+3'UTR	2.10765	-0.469855	-0.408879	-0.328999	0.721836	0.328998	0.671151	-0.273139	0.180547	-0.180547	1.04729	-0.403598	0.864068	0.0801206	-0.0801201	-0.240402	0.198581	-0.262451	-0.0275164	0.00151587	0.0338116	0.0994344	-0.0174899	-0.00151587
Os05g0157300|mRNA|AK058852|CDS+3'UTR	-0.126941	-0.542263	-0.433093	0.217782	1.16004	0.12694	0.177064	-0.177064	0.829811	0.51026	-0.527673	-0.546777	0.119246	-0.653534	-0.00902796	-0.249044	0.27248	0.00902796	-0.238379	-0.0771246	0.724006	1.05056	-0.181368	0.0771246
Os02g0800600|mRNA|AK065568|CDS+3'UTR	0.821507	0.103496	-0.409794	0.198799	-0.224395	-0.103496	-0.127143	0.947518	1.33361	-0.0832009	-1.66689	0.0832009	1.19865	-1.89509	0.436345	0.0328937	-0.0328937	-0.193546	0.127534	-0.127534	0.273449	-0.941473	0.681487	-0.211124
Os03g0688300|mRNA|AK105102|CDS+3'UTR	0.136076	-0.317235	-0.00464106	0.13557	0.00464058	-0.229082	0.315548	0.0241852	1.44157	-0.114284	-0.0241852	-0.0450506	0.822884	0.076304	-0.0763035	-0.224221	0.150741	-0.246385	-0.03585	-0.012444	0.0124435	0.0884495	0.338998	-0.0686226
Os12g0270200|COMBINER_EST|CI259123|6	-1.01623	0.431573	-1.48913	-0.0126629	0.0126638	0.253294	-0.543829	0.314177	0.625587	-0.110713	0.110714	-0.492129	-0.149755	0.670341	-0.299904	0.250871	0.11933	-0.11933	0.084795	0.279684	-0.0023737	-0.201737	0.0023737	-0.163363
Os05g0116100|mRNA|AK070895|CDS+3'UTR	-0.270803	-0.0114393	-1.04692	0.0114388	0.78743	0.566736	0.020586	0.18783	0.129797	-0.139341	-0.020587	-0.347338	0.627648	0.250447	-0.250447	0.320348	-0.972505	-1.04267	0.0216689	0.38778	0.147515	-0.480823	-0.384743	-0.0216689
Os12g0172500|mRNA|AK101515|CDS+3'UTR	-0.0882635	-0.12702	0.0384941	-0.0384932	0.349218	0.112706	-0.021924	-0.0151491	0.291614	0.0151482	0.180305	-0.479689	0.0556059	-0.313623	0.263014	0.0219088	-0.419494	-0.0219078	-0.230819	-0.053195	-0.0571156	0.07547	0.0853453	0.053195
Os11g0287100|COMBINER_EST|Os11g0287100|8	0.601245	0.149148	-0.166181	-0.162667	0.321068	-0.149148	1.15735	0.0178876	1.28117	-0.100752	-0.0178876	-0.0443721	0.617695	-0.0409412	-0.188135	-0.310852	0.215246	0.0409417	-0.00535011	0.00535059	0.0244045	0.116664	-0.0196609	-0.00777197
Os01g0362800|mRNA|AK071457|CDS+3'UTR	0.315128	-0.141678	0.0667858	0.0528717	-0.0528717	-0.368195	0.225584	-0.00436497	0.316596	0.00436544	-0.0317869	-0.0590234	0.705637	0.0720024	-0.0720024	-0.188406	0.0841885	-0.221834	-0.00407076	0.00407028	0.0215082	0.118261	-0.0215316	-0.00908089
Os03g0390200|mRNA|AB125302|CDS+3'UTR	0.941123	-1.14079	1.19359	-0.945104	0.953655	-0.941124	1.5484	0.398999	1.65681	-0.709167	-0.398999	-0.426598	1.7757	0.58899	-0.00106859	-0.243104	0.00106859	-0.277211	0.957349	-0.0820699	1.3335	-0.0473514	-0.00667095	0.00667095
Os07g0258000|mRNA|AK109782|CDS+3'UTR	0.692975	1.24132	-0.345401	-0.107832	-0.593609	0.107832	4.97242	1.60796	0.0474515	-0.0474515	-0.700183	-0.728637	1.72969	-0.67651	0.379279	0.384598	-0.379279	-0.62094	-1.05911	-0.699048	0.103436	-0.0786352	0.326279	0.0786352
Os01g0207700|COMBINER_EST|Os01g0207700|8	0.495082	0.0719919	-0.124277	-0.224689	0.439411	-0.0719919	1.60371	-1.30237	0.789294	-1.07912	0.18644	-0.18644	1.72511	-0.191437	-0.0695396	-0.166063	0.909246	0.0695396	-0.222521	-0.0219083	-0.082696	0.121868	0.0219083	0.399602
Os04g0385600|COMBINER_EST|CI195643|6	-1.22446	0.570362	-0.326834	0.701753	-0.676346	0.326833	2.45144	-0.0625019	-1.53588	-0.0558672	0.0996838	0.0558681	-0.787873	0.479991	-0.0691462	0.435901	-0.196306	0.0691462	-1.10311	-0.0140686	0.0140681	1.4131	-0.870675	0.134396
Os02g0218400|mRNA|AK068947|CDS+3'UTR	0.449985	0.0578642	-0.0578642	-0.22991	0.180573	-0.230304	0.170317	-0.0035181	0.263591	0.000209808	-0.000210285	-0.0317779	0.408487	-0.0462055	-0.177846	-0.261759	0.075624	0.0462055	0.00266266	-0.00266266	0.00872088	0.122986	-0.0260015	-0.0112567
Os02g0524500|COMBINER_EST|CI250458|6	0.178943	-0.777459	0.584753	-0.178943	0.840163	-0.247368	1.49799	-0.337055	1.32853	-0.722458	0.337055	-1.3823	1.32922	-0.0252943	0.00511885	0.0289521	-0.00511932	-0.130697	-0.109902	0.132527	0.109902	0.274994	-0.274295	-0.259493
Os07g0684100|mRNA|AK104552|CDS+3'UTR	0.0284739	0.820792	-0.0284729	-0.0500402	-1.37492	0.221089	0.937397	-0.138262	-0.740874	0.138262	-0.447957	2.9368	1.161	0.21237	0.626012	-0.693581	-0.212371	-2.55999	-1.03172	0.23729	-1.12809	0.421079	-0.23729	1.6693
Os04g0471300|mRNA|AK069769|CDS+3'UTR	-0.623842	0.235656	0.312546	-0.299828	0.524279	-0.235656	0.390185	-0.390186	0.424586	-1.25369	0.948342	-1.59928	0.207928	-1.81739	0.701886	-0.0784941	-1.05423	0.078495	-0.255325	1.05384	-0.63867	-0.515617	0.255325	1.48549
Os06g0139700|mRNA|AK106116|CDS+3'UTR	-0.0525618	0.0155897	0.479805	-0.0508966	0.618999	-0.0155897	0.476434	0.0579119	0.454256	-0.0579119	-0.0910654	-0.0580454	-0.317353	0.0619402	0.629658	-0.0619402	0.320605	-0.119438	0.220186	-0.0612235	-1.12867	0.0612235	0.68757	-0.0855865
Os04g0435500|mRNA|AK060125|CDS+3'UTR	-0.144426	0.100999	-0.100999	0.313883	0.148326	-0.144426	0.0309868	-0.0800528	0.248076	0.0732203	-0.0309868	-0.0734925	0.254911	0.0477738	-0.0477734	0.301425	-0.116944	-0.185759	0.629212	-0.0548959	0.00427055	0.134593	-0.0150452	-0.00427008
Os12g0501900|mRNA|AK108423|CDS+3'UTR	0.247787	-0.0276341	0.032908	-0.285526	0.0276341	-0.295719	0.0189066	-0.0807786	0.585897	0.0977945	-0.0189071	-0.0672531	0.27356	0.142634	0.021348	-0.0301919	-0.0213475	-0.0833726	0.0154448	-0.00121498	0.00121546	0.135537	-0.0151801	-0.0052309
Os06g0195900|mRNA|AK101986|CDS+3'UTR	-0.472703	0.462315	-0.386271	0.208991	-0.208992	0.226907	0.699573	0.398065	0.15892	-0.158921	-0.505015	-0.54218	-0.274502	0.274503	0.347364	0.347622	-0.326179	-0.797374	-0.100909	-0.0798788	0.19225	-1.42668	0.0798788	0.1502
Os01g0708100|mRNA|AK101457|CDS+3'UTR	-0.0819445	0.0819435	-0.473837	0.263895	-0.162762	0.178314	1.54906	0.275689	-0.121272	-0.139516	0.101463	-0.101463	-0.0731354	0.237421	-0.273579	0.0731354	-0.305264	0.0761557	-0.202917	-0.0149298	0.0149288	-0.559527	0.264647	0.372918
Os09g0555800|COMBINER_EST|CI218546|6	0.199309	-0.0150509	0.117041	-0.245827	0.0150504	-0.260374	0.0318489	-0.0318484	1.25582	-0.182883	0.973948	-0.0813246	0.230081	0.425767	0.020287	-0.020287	-0.0211396	-0.0696487	0.894916	-0.0835495	2.21276	-0.354996	-0.004107	0.00410748
Os10g0508500|COMBINER_EST|Os10g0508500|8	0.165492	-0.0493808	-0.185797	0.160815	-0.0504298	0.0493808	0.760229	-0.95018	-0.229161	0.482314	0.229161	-0.236141	0.122899	0.215399	0.878837	-0.1229	-0.703005	-0.254867	0.319383	-0.68364	2.26647	-1.92839	0.581337	-0.319383
Os10g0464300|COMBINER_EST|CI469962|1	0.951132	0.104506	-0.0529032	-0.94821	-0.46896	0.0529032	-0.418826	-0.676726	-0.0193949	0.649719	0.0193949	0.484272	0.290602	-0.132959	-0.00838852	0.0996361	0.00839043	-0.0598793	0.230394	-0.184919	-0.631509	1.33713	-0.73609	0.184919
Os03g0429800|mRNA|AK073276|CDS+3'UTR	0.562788	-0.540307	0.701488	0.0029726	-0.00297356	-0.497665	-0.105717	0.0457849	0.098527	0.0957193	-0.0457849	-0.944495	-0.147576	0.625387	0.267916	0.147576	-1.12936	-0.46691	0.0542316	-0.0542316	0.97166	-1.14643	0.307017	-0.168209
Os05g0376200|COMBINER_EST|CI227069|6	0.107823	-0.107823	0.388993	-0.737169	0.280854	-0.18501	0.121548	0.107376	-0.107377	-0.232193	1.27091	-0.309606	-0.000551701	0.000551701	-0.0221505	-0.0555301	0.00473404	0.346553	0.0717258	0.175053	3.17306	-0.517568	-0.0759172	-0.0717263
Os06g0678700|mRNA|AK107560|CDS+3'UTR	0.162164	-0.0137553	0.222531	-0.165902	0.0137553	-0.182805	-0.0218387	-0.0610337	0.0638609	-0.053515	0.119788	0.0218382	0.0333776	0.0368676	0.0161319	-0.0161319	-0.026298	-0.0552497	0.158246	-0.0106158	1.95025	-0.266747	-0.00177002	0.00177002
Os06g0538900|mRNA|AK122046|CDS+3'UTR	-0.0484133	0.318586	-0.179358	0.419107	-0.215493	0.0484133	-0.0367098	0.171709	-0.0824347	0.269526	0.0367098	-0.199631	0.380168	-0.243549	0.107452	-0.139507	0.126019	-0.107452	-0.122311	-0.0174837	0.0413923	0.0573997	0.0174837	-0.10137
Os07g0615400|mRNA|AK119233|CDS+3'UTR	0.216665	0.0252199	0.651042	-0.0252199	-0.0279312	-0.0841961	-0.125428	0.0507669	-0.801379	-0.0507665	0.178639	0.323313	-0.414707	-0.0311451	0.0311451	0.315519	-0.214452	0.401394	0.0848894	-0.697164	0.540947	-0.391954	0.159474	-0.0848899
Os04g0648200|mRNA|AK110734|CDS+3'UTR	0.012908	-0.140578	0.43134	0.0131025	-0.0129075	-0.0362453	-0.0346761	-0.0668359	0.0346756	-0.0589848	0.161288	0.060936	0.022573	0.0355921	0.0143757	-0.0143762	-0.0232844	-0.0440788	0.0207467	-0.0207467	-0.0316968	0.128519	0.32399	-0.0337834
Os07g0471200|mRNA|AK111455|CDS+3'UTR	2.46119	0.559569	0.00752306	-0.402349	-0.179336	-0.00752306	1.7975	0.00435829	-1.16808	-0.20192	0.289957	-0.00435734	0.619659	1.12858	-1.88857	-0.61966	-0.962476	0.682872	0.0238891	7.96318e-05	1.44692	-7.96318e-05	-0.184742	-0.919174
Os09g0281800|mRNA|AK105291|CDS+3'UTR	0.12044	-0.013679	0.264085	-0.090147	0.0136795	-0.108833	4.13808	0.0485129	-0.0485129	-0.498551	0.497219	-0.589479	0.0184879	0.0389647	0.0137835	-0.013783	-0.0192976	-0.0362616	0.592118	0.0199914	-0.0507526	0.111383	-0.0199914	-0.0231185
Os06g0133900|mRNA|AF413082|CDS+3'UTR	-0.0987625	-0.0612259	0.216884	0.0612268	-0.0961332	0.156333	-0.307701	-0.00923538	0.00538826	-0.00538921	0.148661	0.486187	-0.180872	0.694924	0.101871	0.483389	-0.989137	-0.101871	-0.054842	0.054842	-0.445182	0.705349	-0.291915	0.554467
Os02g0186300|COMBINER_EST|Os02g0186300|8	0.0883937	-0.00826693	0.253387	-0.0751276	0.00826693	-0.0941668	-0.0301471	-0.0540233	0.0301471	-0.0461421	0.234849	0.130801	0.0134344	0.0409031	0.0113139	-0.0113139	-0.0187712	-0.0319071	0.018589	-0.0241852	-0.0358148	0.127782	0.00357199	-0.00357246
Os11g0163500|mRNA|AK101154|CDS+3'UTR	-0.599853	0.241461	-0.413239	0.227609	-0.112122	0.112123	-0.102999	0.102999	0.268009	0.61151	-0.156011	-0.173854	-0.868963	0.268465	-0.228013	0.228012	-0.71373	0.239847	-0.244097	0.238663	-0.422831	0.584363	-0.238663	0.381343
osa-miR159a|Os01|5'seq	1.14207	-0.930407	0.882266	-0.882266	0.978889	-0.897162	0.490543	-0.0384607	0.0384607	-0.251596	0.635169	-0.290248	1.52312	-0.186383	0.186383	-0.772331	1.15641	-0.964472	0.0459862	-0.0459862	-0.672725	-0.0599194	0.486734	0.103857
Os07g0536400|COMBINER|CI135251|6	1.80123	-0.340071	0.62082	-0.581058	0.340071	-0.348979	0.852263	-1.03513	1.13962	-0.843486	0.843486	-1.33444	2.32282	-0.395444	0.395443	-0.536846	1.79497	-0.472745	0.11329	-0.274966	0.206149	-0.42126	0.726709	-0.11329
Os04g0691600|mRNA|AK099298|CDS+3'UTR	0.0999279	0.313113	-0.0999284	-0.542731	0.626278	-0.266014	0.55916	-0.140066	0.140066	-0.500809	0.34173	-0.152948	-0.507722	-0.0906277	0.782433	-0.386298	1.54781	0.0906272	0.39004	-0.412563	-0.47316	0.479669	-0.142261	0.142261
Os10g0538500|COMBINER|CI273660|6	0.0103512	-0.0103512	-0.0543795	0.452724	-0.216925	0.162542	0.0683517	-0.0683508	0.165508	-0.443727	0.308455	-0.353395	0.0969014	-0.478524	-0.0138249	0.369811	-0.102288	0.0138249	0.369847	-0.065381	0.0533733	0.384674	-0.0533733	-0.595579
Os01g0851400|COMBINER_EST|CI433650|0	0.648963	-0.682486	0.761412	-0.77336	0.669685	-0.648963	-0.0309801	-0.745252	0.106477	-1.3274	0.0309801	0.112554	0.42779	-0.382001	0.360024	0.361949	-0.564155	-0.360024	1.09777	0.265823	-0.265823	0.471396	-1.33743	-1.25445
POsControl0031|random	1.5152	0.175717	-0.0412664	-0.0503778	0.0412664	-0.0748782	-0.0164719	-0.0793138	0.00662041	0.0257969	-0.00662041	0.0112858	-0.00283766	-0.0351143	0.00283718	-0.0772009	0.13928	0.258732	-0.0673986	0.0166531	-0.0449309	0.0633731	0.510015	-0.0166531
Os10g0329300|mRNA|AK070755|CDS+3'UTR	-0.156404	0.0388346	-0.203721	0.0950823	-0.0388336	0.118423	-0.354507	0.000422478	0.378864	-0.000422478	-0.132206	0.143359	-0.592924	-0.318192	0.0611582	0.0796957	-0.0611582	0.214536	0.199639	0.102711	-0.25411	-0.102711	-0.139749	0.210293
Os10g0167900|COMBINER_EST|Os10g0167900|8	0.027338	-0.00485277	0.0854206	-0.0463657	0.00485325	-0.0644636	-0.0266299	-0.0414648	0.0266299	-0.0361981	0.373307	0.26301	-0.0039916	0.0503459	0.012001	0.0039916	-0.0193958	-0.0232878	-0.061552	-0.0878291	-0.0780463	0.0615516	0.784611	1.50306
ETG05_66023	-0.0706058	0.0458798	-0.0737338	0.103487	-0.0458798	0.173449	0.0359192	0.00111198	-0.0467939	-0.0162287	-0.00111198	0.288466	-0.0746708	0.139707	-0.105603	0.0746703	-0.115011	0.169351	-0.00271511	0.0382709	-0.0599394	-0.047894	0.0333962	0.00271463
Os04g0469800|mRNA|AK106528|CDS+3'UTR	2.14075	-0.726808	0.258461	0.0805855	-0.278706	-0.0805855	-0.0261464	-0.0392966	0.0261464	-0.0361977	0.682798	0.248593	-0.0110283	0.0414457	0.0110288	0.136645	-0.0272555	-0.030992	-0.0234523	-0.0459366	-0.0172682	0.101117	0.0544353	0.0172682
Os07g0633300|COMBINER|CI005252|6	1.03681	-0.340875	0.171662	-0.787332	0.509305	-0.171662	3.86077	-0.626204	0.73979	-0.405401	-0.592733	0.405401	-0.16841	0.070992	0.273012	-0.135482	-0.070992	0.153996	-0.14925	0.8021	-0.457996	-0.350043	0.14925	0.324912
Os03g0795400|COMBINER_EST|CI003019|6	-0.292229	0.0545044	-0.210108	0.66361	1.08451	-0.0545039	-0.124793	0.124793	0.721196	0.57638	-0.296706	-0.416698	-1.17654	-0.818915	0.590858	0.271363	0.388579	-0.271363	-0.387047	0.618527	-0.0904331	-0.0105553	0.0105553	0.33967
Os11g0495200|COMBINER_EST|Os11g0495200|8	0.0165486	-0.00302219	0.063159	-0.0391412	0.00302219	-0.0521598	-0.0243702	-0.0354385	0.0243702	-0.0370655	0.442674	0.319294	-0.0205345	0.0231628	0.020535	0.430582	-0.0475402	-0.0514536	-0.0531044	-0.0695934	-0.00385523	0.0739341	0.0583324	0.00385523
Os01g0386600|COMBINER|CI212549|6	0.830741	-1.06025	0.709972	-0.557967	0.52822	-0.528221	0.325313	-0.31008	-1.37618	-1.34159	1.36252	0.31008	0.681983	-0.329777	-0.124965	-0.0626154	0.159562	0.0626154	0.355632	-0.00262737	0.00262737	0.881226	-0.957648	-0.132242
Os02g0612600|mRNA|AK062519|CDS+3'UTR	0.0197282	0.306973	-0.845276	-0.829924	0.380031	-0.0197287	-0.250228	-0.104086	-0.0251565	0.23555	0.025157	1.00393	-0.431371	-0.391119	1.13907	0.250754	-0.250753	1.13791	-0.0587049	0.0587053	0.330291	0.610228	-0.345673	-0.292279
Os08g0122400|mRNA|AK071781|CDS+3'UTR	0.00312758	-0.00653553	0.0862818	0.0830007	-0.0031271	-0.0512943	-0.0217972	-0.0305014	0.0217972	-0.0389791	0.478401	0.350382	0.233351	1.34331	0.00277996	-0.00277948	-0.0466785	-0.0515418	0.452022	-0.17643	2.03936	-0.434618	0.0442853	-0.0442848
Os08g0216300|mRNA|AK064284|UTR	-0.48835	0.0354915	-0.0354919	0.567246	0.445796	-0.202693	-0.0516143	0.0516143	-0.192055	-0.146761	0.2516	0.706365	-0.466978	0.632465	-0.182672	0.643603	-0.624084	0.182672	-0.277314	-0.218727	1.89015	-0.632259	0.219028	0.218728
Os01g0769900|mRNA|AK065563|CDS+3'UTR	-0.501062	0.0910926	-0.0910921	0.131078	-0.199255	0.724516	-0.860014	-0.0394759	0.3184	0.0394759	0.0783358	-0.296504	-0.380304	0.245728	0.117475	1.05641	-0.468661	-0.117474	0.168335	0.200872	-0.248844	-0.168335	0.319519	-0.462739
Os02g0780800|COMBINER_EST|CI081363|6	0.091548	0.0505896	-0.358336	-0.0433798	0.0433788	-0.318436	-0.660328	0.0456238	0.251626	-0.273268	0.253672	-0.0456228	-0.648928	0.703731	0.277269	0.111192	-0.121603	-0.111192	0.314754	0.132237	-0.540755	0.0367088	-0.0417733	-0.0367088
Os12g0270900|mRNA|AK071840|CDS+3'UTR	0.000122547	0.000454903	0.209465	-0.0581684	-0.000122547	-0.0406046	-0.0600634	-0.0671754	2.05518	-0.4497	2.05428	0.0600634	0.36972	-0.0635204	0.0340567	0.0304165	-0.030417	-0.0399146	-0.0906634	-0.103606	0.182691	0.0146232	0.125964	-0.0146232
Os09g0545400|mRNA|AK064274|CDS+3'UTR	0.224615	0.746109	-0.0197077	0.0197077	-0.828897	-0.828055	-0.0385265	0.0385261	-0.213193	-0.271644	0.313171	0.177062	-0.0132041	0.0132041	0.0456982	1.17853	-0.0869083	-0.0976825	-0.0356512	0.319767	0.120043	-0.100177	0.0356507	-0.120756
Os01g0880800|mRNA|AK120809|CDS+3'UTR	-0.132319	0.209425	-0.407375	-0.100329	0.10033	0.134254	-0.489942	0.489942	-1.52024	0.627418	-0.72306	1.16641	-0.29325	0.0299072	-0.0299082	0.283716	0.27513	-0.101479	0.142798	-0.142798	-0.188573	1.17963	-0.258492	0.227961
osa-miR390|Os03|3'seq	0.000287533	0.00688696	0.0495787	-0.0469012	-0.000287056	-0.0362263	-0.0806079	0.012136	-0.0680933	-0.012136	0.159101	0.522964	0.0216618	0.0152378	0.198531	-0.0152383	-0.0534921	-0.0611048	-0.0728087	-0.070663	0.00563097	-0.00049305	0.0285168	0.00049305
Os12g0592500|mRNA|AK073068|CDS+3'UTR	2.96043	-0.367327	-0.139153	0.139153	-0.326926	0.142601	0.459686	-0.0479531	0.32384	0.0354977	-0.0354977	-0.0438862	0.524726	-0.0108943	0.00385427	-0.257193	0.69457	-0.0038538	-0.156296	-0.111116	-0.00277281	0.339884	0.00277329	0.302565
Os04g0451000|mRNA|AK110238|CDS+3'UTR	3.20585	-0.446249	-0.0234241	-0.0135274	0.342714	0.0135269	0.631092	0.124995	0.400149	-0.124996	-0.180225	-0.201272	0.662423	0.0731072	-0.0731077	-0.183819	0.362677	-0.225647	-0.0666781	-0.0221753	0.0413899	0.087152	-0.0174842	0.0174842
Os11g0701000|mRNA|AB027424|CDS+3'UTR	3.96744	-0.62405	-0.156464	-0.122891	0.380327	0.122891	0.254605	-0.23188	0.159142	-0.159143	1.28313	-0.408864	0.705596	0.0751982	-0.0751982	-0.194172	0.358301	-0.232358	-0.0611558	0.183812	0.0371594	0.385663	-0.0699673	-0.037159
Os07g0231700|COMBINER_EST|AU082505|7	0.00167084	0.285001	-1.20737	-0.00166988	-0.968506	0.0725946	0.0245914	0.718273	-0.0245895	0.593235	-0.128838	-0.10321	0.287434	0.425282	-0.830296	-0.603251	-0.031642	0.031641	-0.277662	0.218969	0.0534344	-0.134003	0.0534344	-0.0534344
Os04g0468100|COMBINER_EST|Os04g0468100|8	1.4272	0.408847	-0.807394	-0.408847	-0.498953	0.484714	-0.790952	-0.0467548	-0.696107	0.211525	0.922495	0.0467558	0.522747	1.12053	-1.2948	-0.594797	-0.522747	0.917077	-0.330222	0.475844	0.285939	0.285146	-0.45622	-0.285146
Os11g0264200|mRNA|AK100912|CDS+3'UTR	3.08593	-0.43754	-0.0869379	-0.0121431	0.436129	0.0121436	0.421933	-0.0288601	0.378116	0.0288596	-0.0646181	-0.0805621	2.23012	-0.113853	0.0726171	-0.0726175	0.482178	-0.0983238	-0.122933	-0.0840168	0.0599933	0.409851	-0.0599933	0.111669
Os01g0706500|COMBINER_EST|Os01g0706500|8	-0.0937195	0.450612	-0.42147	0.0830812	0.230382	-0.0830812	0.407427	-0.393085	0.165926	-0.220086	0.395917	-0.165927	-0.0274525	0.181398	0.0274525	-0.362556	0.431052	-1.17396	-0.0568523	0.0568523	0.381065	-0.911723	0.0849781	-0.250205
Os10g0459600|mRNA|AK110989|CDS+3'UTR	2.08528	-0.0751123	-0.103347	-0.0150547	0.464954	0.0150542	0.405333	-0.0153651	0.574652	0.0153656	-0.0654125	-0.0803494	1.25667	0.134709	-0.134709	-0.290455	0.254425	-0.313023	-0.0460887	-0.0091939	0.0412016	0.0931697	-0.0150361	0.0091939
Os04g0673300|mRNA|AK059734|CDS+3'UTR	0.428689	0.255434	-1.78453	0.0843835	-0.732039	-0.084384	-0.358953	0.655815	-0.591085	0.358953	-1.03436	1.12208	0.520367	0.0476189	0.55409	-0.0476179	-0.295884	-0.0678396	-0.100466	-0.683564	0.100466	0.921833	-0.444734	1.0169
Os01g0955700|COMBINER_EST|AU075970|7	0.733911	-1.52868	0.242018	-0.0826383	0.0826378	-0.168803	0.249663	0.2824	-0.249663	-0.424624	-0.741346	0.901198	2.54827	-0.59636	-0.177792	0.184666	0.177793	-0.361501	-0.0409188	-0.00585842	0.0398226	0.0947623	-0.0154328	0.00585842
osa-miR413|Os12|5'seq	1.3618	-0.00819349	0.00819302	-0.123288	0.333309	-0.0919652	0.22127	-0.0121136	0.208553	0.0121136	-0.0803332	-0.0837588	1.66662	0.00965929	-0.00965929	-0.141474	0.49195	-0.108627	-0.0376329	-0.0221186	0.0990972	0.0700269	-0.000374317	0.000374794
Os03g0305500|mRNA|AK070233|CDS+3'UTR	-0.0629292	0.0775166	-0.113049	0.0629282	0.123744	-0.182627	0.448043	-0.0677738	0.324942	-0.0767155	0.0677729	-0.263022	-0.195642	0.387771	0.164158	-0.164157	0.418241	-0.317173	-0.0494089	0.0494089	0.134868	-0.425276	-0.111159	0.147327
Os05g0208000|mRNA|AK063666|5'UTR+CDS	-0.139553	0.330215	-0.108864	-0.608589	0.108863	0.782366	0.629534	0.284168	0.0742092	-0.179621	-0.235552	-0.0742102	-0.866931	0.318988	0.682885	-0.102674	-0.549312	0.102674	-0.104782	0.317257	0.0783176	-0.0783176	-0.224734	0.225058
Os03g0811700|mRNA|AK059288|CDS+3'UTR	-0.482399	0.0853395	-0.30801	0.0203743	0.18844	-0.0203743	-0.0846825	-0.184304	0.0846825	0.278741	0.236197	-0.435951	0.186337	-0.104078	-0.099494	0.450806	-0.173671	0.099493	-0.0641155	0.119423	0.000951767	0.185326	-0.250691	-0.000951767
Os01g0810000|mRNA|AK102143|CDS+3'UTR	0.102632	0.163267	-0.917827	-0.0442905	-0.218128	0.0442915	-0.439925	0.370567	-0.38166	0.970796	0.364255	-0.364255	0.0101352	-0.77965	-0.0101352	0.125783	-0.240201	0.240489	-0.137617	0.137617	-0.899004	-0.545692	0.498827	0.191166
Os04g0601500|COMBINER_EST|CI240262|6	1.94017	-0.350618	-0.240713	0.750038	-0.313159	0.240713	0.19313	0.121436	0.614721	-0.121436	-0.986149	-1.00322	1.86255	-0.0150561	0.0150566	-0.143054	0.300129	-0.159857	0.0850377	1.12579	-0.147997	-0.0803552	-0.129221	0.0803552
Os04g0132300|mRNA|AK121974|CDS+3'UTR	0.0758719	-0.0496016	-0.868154	-0.0776467	0.0496016	0.0972552	0.130419	-0.00634146	0.00634098	0.140267	-0.925231	-0.411507	0.151758	0.0390129	-0.828768	0.101256	-0.928711	-0.0390129	-1.1443	0.194016	-0.19047	0.927645	-0.969844	0.19047
Os09g0125700|COMBINER|CI529264|x	1.54456	0.0484571	-0.126847	-0.0760379	0.442521	-0.0484567	-0.0245118	-0.316398	0.308039	0.0245118	-0.337947	0.0696607	0.834856	0.0784531	-0.0784531	-0.227975	1.05651	-0.342404	-0.019145	0.00467396	0.0320754	0.106734	-0.0175681	-0.00467443
Os03g0235000|mRNA|AK103019|CDS+3'UTR	0.607554	0.148485	-0.215379	-0.174219	0.33876	-0.148485	-0.078824	-0.358699	0.463157	-0.385467	0.759352	0.0788236	0.818637	0.0769253	-0.0769253	-0.221296	0.155017	-0.239149	-0.0156159	0.00554752	0.0316086	0.110692	-0.0174055	-0.00554752
Os12g0189300|mRNA|AK068710|CDS+3'UTR	0.613706	0.154363	-0.195671	-0.166421	0.465344	-0.154363	0.258985	-0.00881529	0.339672	0.00881481	-0.0539589	-0.075923	0.796063	0.0760427	-0.0760431	-0.214633	0.141218	-0.233162	-0.012598	0.00615311	0.0303726	0.112821	-0.017653	-0.00615311
Os06g0229200|mRNA|AK070606|CDS+3'UTR	-0.135635	-0.379124	-0.334327	0.207183	0.135635	0.601473	-0.271298	0.432602	-0.549596	0.271298	-1.2172	0.833941	0.00886345	-0.691761	-0.0253115	-0.00886393	0.183931	1.23045	-0.24366	0.24366	-0.382287	-0.296863	0.396228	0.2934
Os01g0733500|mRNA|AK065358|CDS+3'UTR	0.618009	0.179778	-0.165186	-0.262333	0.165186	-0.260268	0.116977	-0.128685	0.200572	-0.116977	0.715128	-0.262135	0.748832	0.0736909	-0.0736909	-0.200137	0.118202	-0.221818	-0.00544167	0.00544167	0.0274391	0.117875	-0.018784	-0.00769329
Os10g0495300|mRNA|AK103856|CDS+3'UTR	-0.482911	0.206214	-0.704066	-0.00681686	0.00681686	0.099452	0.568346	0.0294132	-0.0497794	-0.316488	-0.0294132	0.311451	1.53325	-0.851742	0.0645013	-0.0645013	0.592434	-0.137348	0.0783167	-0.276783	0.176806	-0.531289	0.120459	-0.0783167
Os01g0109700|mRNA|AY224549|CDS	-0.265853	0.24388	-1.09136	-0.143977	0.143977	0.347238	0.16926	-0.260428	-0.15289	-0.424929	0.152891	0.691612	1.33482	-0.272404	0.457598	-0.0070467	-0.541372	0.00704622	-0.446956	0.193915	-0.055233	0.107461	-0.331992	0.0552335
Os04g0462400|COMBINER_EST|CI191134|6	0.986505	0.641208	-0.300291	-0.367167	0.183859	-0.183859	0.28908	0.0748148	0.737977	-0.0908928	-0.0748143	-0.102581	0.66714	0.0763912	-0.0667896	-0.171569	0.0667901	-0.204098	-0.00130796	0.00130796	0.0195127	0.121767	-0.0229487	-0.00920868
Os07g0546000|mRNA|AK065871|CDS+3'UTR	-0.775907	0.514427	-0.100612	0.453557	-0.149423	0.100611	2.461	0.945608	-0.0975447	0.0975456	-0.579427	-0.165643	0.0718746	-0.482421	-0.21221	-0.0370197	0.0370202	0.189334	-1.16881	-0.44706	0.511233	-1.95833	1.21686	0.447059
Os07g0112700|mRNA|AK073121|CDS+3'UTR	-0.124572	0.28848	-0.218044	0.243725	0.124571	-0.286045	1.3465	-0.191705	-0.111054	0.21023	0.111055	-0.565443	0.335549	0.253757	-0.936954	0.26927	-0.253757	-0.672554	-0.496564	0.425092	-0.287045	0.287045	-0.342513	0.649988
Os03g0698400|mRNA|AK058933|UTR	0.228845	0.401509	0.180119	-0.193566	-0.455213	-0.18012	0.0934944	0.369395	-0.0934944	0.309904	-0.869214	-0.122325	-0.0988336	0.208354	0.128788	-0.241533	0.0988331	-0.268649	0.722002	-0.295	-0.465536	-0.248071	1.10483	0.248071
Os01g0606400|mRNA|AK070799|CDS+3'UTR	0.478185	0.23477	-0.17478	-0.371176	0.17478	-1.02412	-0.0691657	-0.0910468	1.39691	-0.214165	0.425566	0.0691657	0.560661	0.120883	-0.0108514	-0.0906639	0.0108509	-0.133581	-0.15988	0.288848	-0.354774	-0.23921	0.825681	0.15988
Os03g0245700|mRNA|AK111566|CDS+3'UTR	0.265762	-0.106086	1.02876	-0.255159	0.106086	-0.186464	1.41885	0.0513468	0.17948	-0.0601425	-0.0513473	-0.0833511	0.533467	0.129387	-0.000365257	-0.0736122	0.00036478	-0.119409	0.00456762	-0.00456715	0.00738287	0.124924	-0.0256286	-0.0120611
Os01g0646800|mRNA|AK101336|5'UTR+CDS	-0.157369	0.0610876	-0.0610876	0.202969	-0.0655098	0.126477	-1.36377	0.178615	0.0368681	-0.0368681	0.194509	-0.96585	1.1073	-0.46593	0.446021	0.116623	-0.116623	-0.192841	0.422884	-0.0361109	0.0521307	-0.766394	0.0361109	-0.368659
Os05g0337000|COMBINER|CI415840|6	0.186863	0.335792	-0.578805	-0.64527	-0.0762682	0.0762682	0.0147996	0.00382566	-0.0250425	-0.00382519	-0.419073	0.687714	0.287669	0.343148	-1.06372	-0.105968	-0.606282	0.105968	-0.404603	0.40763	0.360924	0.923816	-0.654936	-0.360924
Os04g0671100|COMBINER_EST|CI421822|6	-0.365619	0.0385227	-0.0385222	-0.166618	0.604844	0.164938	-0.14564	-0.66548	0.166416	0.225296	-1.64177	0.14564	0.198409	-0.451234	-0.14439	0.286964	-0.523798	0.14439	-0.277793	-0.130902	-0.883057	0.611201	0.130902	0.195424
Os04g0521900|mRNA|AK105173|CDS+3'UTR	0.00327015	0.0552635	-0.406514	0.104632	-0.529122	-0.00327063	0.101969	0.00427914	0.146303	-0.0487375	-0.00427866	-0.0464516	0.97705	0.84728	0.0188456	-0.0343237	-0.018846	-0.0844426	0.0136027	-0.00283575	0.00283575	0.134121	-0.0167537	-0.00725651
Os07g0563400|mRNA|AK106307|CDS+3'UTR	0.18352	-0.305256	0.729275	-0.183521	0.376385	-0.371181	-0.117334	0.117334	0.803708	-0.247208	0.33724	-0.207584	-0.0217562	-1.05894	0.0217562	-0.311557	0.314191	0.149783	-0.341656	0.0566907	-0.840009	0.396656	-0.0566907	0.845119
Os01g0858700|mRNA|AK119765|CDS+3'UTR	0.174345	-0.174345	0.642629	-0.440187	0.251164	-0.281783	4.00515	-0.0835857	0.0294113	-1.37512	0.00359106	-0.00359058	0.0277672	-0.0277672	0.359208	-0.175706	0.851934	-0.276949	0.130195	0.427039	-0.0694857	0.0694857	-0.0821776	-0.0739298
Os09g0462700|mRNA|AK060597|CDS+3'UTR	-0.669432	0.0367146	0.109004	0.0571632	-0.0636272	-0.0367136	0.0616574	0.132386	-0.061657	-0.648949	-0.930712	0.353691	0.532802	0.58279	0.0169229	-0.0247102	-0.0169234	-0.0278301	0.817006	-0.533497	0.533497	-1.099	0.741977	-0.893302
Os07g0224000|COMBINER_EST|C98364|6	-0.231515	0.470263	-0.0945272	0.161003	-0.00833988	0.00833988	0.396494	-0.0878401	0.529595	-0.125856	0.0878401	-0.677521	-0.338064	0.771147	-0.0176983	0.513662	-0.612538	0.0176992	-0.0529566	0.271334	0.18957	-0.640119	0.0111761	-0.0111771
Os08g0533600|mRNA|AK098885|CDS+3'UTR	0.181581	0.066041	1.16633	-0.363687	-0.066041	-0.31989	0.00128651	-0.0469975	0.0981321	-0.0394478	0.0761428	-0.00128651	0.0650158	0.0698361	0.01862	-0.01862	-0.0194216	-0.0627947	0.475131	-0.0293236	4.1938	-0.485219	-0.00287819	0.00287867
Os06g0477400|mRNA|AK071157|CDS+3'UTR	1.2509	0.501804	-0.0288754	-0.111895	-0.187582	0.0288763	0.856412	0.0951548	0.440412	-0.332891	-0.0951548	-0.378748	0.872618	0.244488	-0.695851	-0.826467	0.0196609	-0.0196609	0.237812	-0.0869484	0.709415	-0.0109081	0.0109091	-0.0415821
Os10g0529500|COMBINER_EST|CI555732|0	-0.0681295	-0.117836	0.0681291	-0.36677	0.146435	0.632029	-0.0112634	-0.0527811	0.0772238	-0.0454583	0.100593	0.0112629	0.00976086	0.0102129	-0.00976133	0.0659504	-0.0542026	-0.0893931	0.0654779	0.140011	3.15537	-0.509194	-0.0694537	-0.0654774
Os12g0629600|COMBINER_EST|Os12g0629600|8	-0.0270243	-0.20561	0.0270243	-0.367668	0.256077	0.609475	-0.082561	-0.120837	0.262684	0.193986	0.0471702	-0.0471706	0.0577383	0.351211	0.424953	-0.278666	-0.462064	-0.0577383	-0.330394	-0.367381	0.13056	0.262154	-0.0887485	0.0887485
Os03g0126300|mRNA|AK100841|CDS+3'UTR	0.137433	-0.0358114	0.213568	-0.179874	0.0358119	-0.0560174	-0.0250478	-0.0610461	0.052536	-0.0544171	0.121831	0.0250473	-0.00219488	0.00219488	-0.0197487	-0.05024	0.0813727	0.649446	0.0727057	0.173275	1.82387	-0.321331	-0.0753984	-0.0727053
Os01g0652800|mRNA|AK058693|CDS+3'UTR	-0.147291	0.325479	-0.241718	0.147291	-1.0277	0.204008	-1.61221	0.458751	-1.87201	0.390719	-0.390718	1.21207	-0.0534873	0.315694	-0.903768	0.545204	-0.701755	0.0534873	-0.0118423	-0.259625	2.55801	-0.672018	0.0118423	0.158128
Os06g0152000|COMBINER_EST|CI561643|0	-0.0418606	-0.224579	0.0241098	0.145709	0.27012	-0.0241089	0.134185	0.380268	0.747343	-0.239777	-0.383965	-0.134184	1.32125	-2.32293	0.566027	-0.458065	0.458064	-2.71635	0.163934	-0.163934	0.573144	-0.89205	0.29249	-1.33393
Os01g0191200|mRNA|AK060964|CDS+3'UTR	0.135168	-0.0142317	0.267833	-0.110075	0.0142317	-0.127739	4.14723	0.237943	-0.244606	-0.33134	-0.0773797	0.0773792	0.0231338	0.0369601	0.0141854	-0.014185	-0.0190673	-0.0392451	0.030529	-0.0127091	1.98902	-0.29778	0.000615597	-0.000615597
Os09g0373800|COMBINER_EST|Os09g0373800|8	0.0688434	-0.0701871	0.456005	0.0460553	-0.0460558	-0.173138	4.54362	0.356355	0.626581	-0.755085	-0.356355	-0.459862	0.0207777	0.0389414	0.0138311	-0.0138311	-0.0168958	-0.0351806	0.534573	0.160378	0.242685	-0.178111	-0.160378	-0.163744
Os01g0651500|COMBINER_EST|Os01g0651500|8	0.0516663	-0.0760975	1.11562	0.292997	-0.0516663	-0.167727	-0.029789	-0.0542927	0.029789	-0.0472474	0.206383	0.103791	0.0172758	0.0388622	0.469073	-0.028686	-0.0172753	-0.0334325	-0.172274	0.0564666	0.544358	-0.430532	-0.0564661	0.0867367
Os12g0595800|mRNA|AK072425|CDS+3'UTR	0.0549197	-0.0549197	0.217683	-0.123687	0.694382	-0.17553	-0.0292258	-0.0520296	0.0292254	-0.0446439	1.68921	0.616293	0.0158963	0.0415258	0.0119028	-0.0119033	-0.0159388	-0.0302229	0.0298457	-0.0120997	-0.0331278	0.127463	0.0031848	-0.0031848
Os07g0669600|mRNA|AK066595|CDS+3'UTR	0.324209	-0.315379	-0.0788612	-0.490865	0.560356	0.0788612	0.21995	-0.549915	0.0433044	-0.446622	-0.0273018	0.0273008	-0.197468	0.0852852	0.158829	-0.197048	0.220917	-0.0852852	-0.016674	-0.482443	0.612773	-0.173429	0.36261	0.016674
Os09g0474000|mRNA|AK108319|CDS+3'UTR	1.58263	-1.15832	0.510846	-0.935704	0.839236	-0.510846	1.21554	-0.718746	1.34086	-0.190853	0.190853	-0.232699	3.42089	-0.363822	0.0217476	0.00328112	-0.00328112	-0.0140891	0.152203	0.952589	2.10733	-0.583726	-0.152203	-0.162176
Os02g0773500|mRNA|AK062694|CDS+3'UTR	-0.00567246	0.050508	-0.0546985	0.00567246	-0.20795	0.718476	-0.376269	-0.394909	0.502823	1.10384	-0.049222	0.049222	0.00686979	0.044898	0.010314	-0.00686979	-0.0147276	-0.0244985	-0.0240126	-0.0661716	-0.0752597	0.0844989	0.024013	0.0722499
Os02g0829900|mRNA|AY224582|CDS	-0.0214491	-0.00724983	0.432675	0.154789	-0.142201	0.00724983	0.00785828	-0.00785828	-0.0568275	-0.152411	0.021018	0.590906	-0.158216	0.471504	-0.244841	0.55475	-0.208514	0.158216	0.10261	0.910806	-0.181045	0.560612	-0.460199	-0.102611
Os03g0329200|mRNA|AK064318|CDS+3'UTR	0.0388026	-0.00678587	0.179337	-0.0565672	0.00678587	-0.0758419	-0.114223	-0.131358	1.42731	-0.384095	0.217581	0.114223	0.0637479	0.611723	0.00631952	-0.00631952	-0.0181623	-0.0239329	0.000599384	-0.0378537	-0.044148	0.112242	0.0148315	-0.000599384
Os02g0709200|mRNA|AK099074|CDS+3'UTR	-0.493581	0.0826426	-0.0826435	0.159708	-0.132586	0.231008	-0.995891	0.156307	0.0272284	0.438004	-0.546694	-0.0272284	-0.00306511	-0.441863	0.302078	-0.0130253	0.00306606	0.436734	0.141289	0.0221558	-0.241153	-0.0221558	-0.0452108	0.204711
Os11g0629400|mRNA|AK099444|CDS+3'UTR	-0.406334	0.743042	-0.440444	1.48567	-2.14993	0.406334	-0.0267034	-0.0423865	0.0267034	-0.0358734	0.335791	0.229432	0.000174522	0.0490613	0.00885582	-0.000174522	-0.0165772	-0.0208955	0.343109	-0.441913	-0.382176	-0.232005	0.232005	0.470008
Os01g0213800|mRNA|AB071805|CDS+3'UTR	-0.314229	0.238304	-0.32155	0.18042	0.540316	-0.18042	0.63088	0.0144892	-0.10047	-0.0144887	0.0168271	-0.904983	-0.00079155	0.049798	0.00941706	0.00079155	-0.0165677	-0.0210681	-0.292247	0.369528	-0.980785	-0.711726	0.292247	0.71109
Os07g0499500|mRNA|AK108797|CDS+3'UTR	0.0292115	-0.00445795	0.0941696	-0.0475225	0.00445747	-0.0657592	-0.0266056	-0.0404711	0.0266056	-0.0350904	0.364979	0.255671	-0.00241423	0.0500622	0.0105491	0.0024147	-0.0171175	-0.0209208	0.457345	-0.710792	-0.597617	-0.457345	1.65292	1.54456
Os05g0562800|mRNA|AK064046|CDS+3'UTR	0.0371494	-0.471005	0.834027	1.44166	-1.5634	-0.0371494	-0.446232	-0.602969	0.378967	-0.147829	0.147829	0.197211	0.867888	-0.348527	-0.245692	0.0506334	0.801356	-0.0506334	-0.3925	0.309051	-0.454524	-0.309051	1.19982	1.72858
Os03g0784900|mRNA|AK099097|CDS+3'UTR	-0.250954	-0.195931	0.239337	0.182865	0.0538759	-0.053875	-0.211199	0.236004	-0.0640259	0.0640259	-0.224337	0.299031	-0.168797	0.168797	0.292471	0.5066	-0.672103	-0.304046	0.0259953	0.0499544	0.147058	-0.0259943	-0.168948	-0.310984
Os07g0673400|mRNA|AK073356|CDS+3'UTR	1.4207	0.706499	-0.206306	-1.0064	0.206306	-0.679478	-0.109282	0.135698	-1.81472	0.109283	-1.1199	0.990275	0.550513	-0.286969	0.465095	-0.484505	0.286969	-0.517237	0.600366	-1.53396	0.108715	0.349733	-0.108715	-0.138191
Os08g0380100|mRNA|AK103679|CDS+3'UTR	-0.477558	0.017437	-0.017437	0.128069	-0.13478	0.0258875	-0.745496	0.417842	-0.202248	0.355431	-0.108232	0.108232	-0.53601	0.122343	0.0706253	-0.208677	0.696836	-0.0706253	-0.101697	0.247966	-0.882635	0.101697	-0.839374	0.477017
Os01g0275600|mRNA|AK061675|CDS+3'UTR	-0.013382	-0.18679	0.108266	0.013382	0.112393	-0.127838	0.0633116	0.029171	-0.02917	-0.4991	0.0554371	-0.241049	0.150249	-0.258534	-0.0269012	0.0269012	0.0630321	-0.542191	0.521801	-0.320155	0.205871	-0.20587	0.350933	-0.338084
POsControl0003|genome	0.0177903	0.00548792	0.104032	-0.0606046	-0.00548792	-0.0592818	-0.0636983	-0.0513124	-0.0327415	0.061111	0.0327415	0.061739	0.015697	0.0151935	-0.0159416	0.0193667	-0.0151935	-0.0225892	0.106547	-0.0844517	0.0807905	-0.0608163	-0.0158648	0.0158644
Os01g0652800|mRNA|AK103547|CDS+3'UTR	-0.202757	0.263752	-0.340046	0.202756	-1.05883	0.268988	-2.74247	0.417726	-3.02504	-0.10636	0.106361	1.21036	-0.0735407	1.12803	-1.01828	1.29635	-0.992964	0.0735402	-0.0998325	-0.115562	-0.0186658	0.0186653	0.312098	0.287888
Os04g0107500|mRNA|AK067010|CDS+3'UTR	-0.12354	0.227747	-0.260791	0.102494	-0.0770769	0.0770769	-0.67681	0.22823	-0.0635328	0.0635328	-0.623897	0.121561	-0.182629	-0.0885744	0.224269	0.0885744	0.748114	-0.138021	0.280078	0.286805	0.165391	-0.165392	-0.430045	-0.531954
Os04g0456700|mRNA|AK065178|CDS+3'UTR	-0.52505	0.109848	-0.109848	0.913858	-0.172992	0.621441	-1.36365	0.687662	-0.227103	0.906684	0.101152	-0.101152	-0.364682	-0.32771	1.49625	0.32771	0.349134	-0.485321	0.0478716	-0.904804	0.930634	-0.026823	0.0268226	-1.15068
Os02g0586800|mRNA|AK069595|CDS+3'UTR	0.126621	-0.170199	0.149159	-0.141568	0.274174	-0.126622	0.134679	-0.889148	-0.324991	-0.109241	0.109241	0.21606	0.452334	-0.304596	0.1318	-0.139465	0.314456	-0.131799	0.227541	-1.09293	-0.0764475	0.577569	0.0293722	-0.0293717
Os02g0681700|mRNA|AK106773|CDS+3'UTR	-0.292329	0.161465	0.328019	-0.161465	0.632956	-0.357347	1.25582	-0.525471	-0.179535	-0.238199	0.312027	0.179535	0.00151634	0.0339279	0.00211954	-0.00151682	-0.0531039	-0.0612226	-0.0907478	-0.104843	0.118902	0.0180683	0.0996213	-0.0180683
Os01g0666400|COMBINER_EST|CI495248|6	0.00152922	0.000319481	0.0750055	-0.0445623	-0.000319481	-0.0426455	2.03115	-0.903974	0.468833	-0.610057	0.0658059	-0.0658059	0.00352573	0.0332532	0.00168324	-0.00168324	-0.0577631	-0.0668421	-0.0892744	-0.103173	0.161334	0.0149417	0.1188	-0.0149422
Os02g0445600|mRNA|AK063150|CDS+3'UTR	-0.000815392	0.000815392	0.0823951	-0.0457563	0.737439	-0.0769568	0.763153	-0.413371	-0.191747	-0.249038	0.326137	0.191747	2.04664	-0.191352	0.0341287	0.0304599	-0.0304604	-0.0404358	-0.0875711	-0.101174	0.205484	0.0111942	0.137219	-0.0111942
Os08g0192900|mRNA|AK103422|CDS+3'UTR	-0.350801	0.486839	-0.050314	0.258016	-0.0242128	0.0242128	0.0550308	0.0425081	0.370246	-0.0425091	-0.046917	-0.194851	-1.0352	1.1619	0.00190926	1.33288	-0.390765	-0.00190926	-0.460306	0.394557	-0.0811701	-0.86189	0.0811691	0.327012
Os05g0247900|mRNA|AK071717|CDS+3'UTR	-0.859504	-0.206275	0.642487	-0.0289474	1.31943	0.0289474	-0.0414863	0.0414863	-0.133891	-0.110937	0.385309	0.247327	0.0045085	0.0251236	-0.0045085	-0.00854969	-0.0308981	0.410258	-0.237753	-0.251915	0.148859	-0.148859	0.399444	0.338364
Os04g0531500|mRNA|AK102285|CDS+3'UTR	-0.189454	-0.366506	0.0229378	0.0695581	0.308332	-0.0229387	-0.510788	0.127137	-0.723154	-0.105754	0.105754	0.347509	-0.000266552	0.0161672	-0.0124507	-0.016932	0.000266075	0.649612	-0.0818081	-0.0973372	0.354201	0.00236177	0.198216	-0.0023613
Os05g0275600|mRNA|AK108098|CDS+3'UTR	2.43434	-0.947388	-0.127409	-0.176863	0.127409	0.266491	0.453649	-0.0419831	0.331218	0.0383301	-0.0383301	-0.0596871	0.647778	0.11736	-0.502042	0.24746	-0.11736	-0.711814	-0.0685434	-0.0249248	0.041647	0.0847788	-0.0170145	0.0170145
Os05g0148300|mRNA|AK062421|CDS+3'UTR	-0.160812	0.0823784	-0.176255	0.00903988	0.090024	-0.00903892	0.405738	0.0808554	0.0092144	-0.250808	-0.0092144	-0.0729694	-1.31606	0.340741	-0.184305	0.127886	-0.127886	0.242603	-0.192233	0.184661	0.198275	-0.666167	0.0440722	-0.0440731
Os08g0160500|mRNA|AK109812|CDS+3'UTR	3.5271	-0.476666	-0.0479603	-0.0125933	0.384927	0.0125933	0.449925	-0.449925	0.983042	-0.839699	-0.474433	0.612965	0.685978	0.0278487	-0.123132	-0.248523	0.47652	-0.0278487	1.24225	0.0685062	-0.0230422	0.0230422	-0.0804205	-0.0505638
Os02g0201800|mRNA|AK105703|UTR	2.71621	-0.829504	-0.0326848	0.0505595	0.0326848	-0.366677	0.430196	-0.032196	0.363532	0.0321965	-0.0578775	-0.0745497	0.769109	0.0771966	-0.0771966	-0.211099	0.359561	-0.235318	-0.0567369	-0.0164156	0.0430183	0.0905767	-0.0142031	0.0142026
Os03g0565200|mRNA|AK065884|CDS+3'UTR	3.67629	-0.949325	-0.0560575	0.0560579	0.366155	-0.265091	0.977326	-0.491295	0.855438	-1.21414	0.491295	-1.20608	0.795256	0.0783048	-0.0783052	-0.2203	1.3572	-0.381093	0.680893	-0.163272	-0.0241694	0.0241699	0.58415	-0.126949
Os01g0734800|mRNA|AK061830|CDS+3'UTR	1.13137	0.965238	-0.544751	0.312472	-0.782113	-0.312472	0.407763	-0.0270314	0.374679	0.0270319	-0.0683312	-0.0833535	1.2664	0.0661283	-0.0661287	-0.21459	0.352116	-0.234404	-0.0647888	-0.0276918	0.0276914	0.0769944	1.63195	-0.267726
Os03g0720300|mRNA|AK120961|CDS+3'UTR	-0.0477481	0.961104	-1.74374	-0.348859	0.0477486	0.399108	-0.664037	0.664038	-1.01173	0.687742	-1.75991	0.688643	-0.114666	-0.163793	-0.143913	0.114667	0.854866	0.570362	-0.0231352	0.000588894	0.100307	0.656044	-0.648821	-0.000588894
Os02g0461600|mRNA|AK064251|CDS+3'UTR	1.28211	-0.199942	-0.598087	0.142879	0.0814042	-0.0814042	0.48109	0.135242	-0.135241	-0.492839	-0.496972	0.220321	0.633635	-0.135865	-0.339771	0.135864	0.818461	-0.433433	0.677933	-0.459517	-0.629443	-0.105464	0.146664	0.105464
Os03g0307300|mRNA|AK112069|CDS+3'UTR	0.0184278	0.216503	-0.601127	-0.435616	0.12337	-0.0184278	-0.259561	0.860169	-0.00280666	1.44358	0.00280666	-0.233416	-2.91129	1.61021	-1.4316	0.997823	-0.439246	0.439245	-0.522919	0.522918	-0.929954	0.547371	-0.540102	0.667054
Os05g0461400|mRNA|AK099763|CDS+3'UTR	-0.0741425	0.00259209	0.291836	-0.0299435	-0.00259304	0.348841	-1.06582	0.0221157	-0.0221157	0.080987	-0.196499	0.235346	0.793819	-0.450667	0.736766	-0.631874	0.321099	-0.3211	0.65835	0.142826	-0.964055	-0.142825	0.230358	-0.334106
Os10g0551900|mRNA|AK102086|CDS+3'UTR	3.36501	-0.547965	-0.102192	0.0349674	0.44814	-0.0349674	0.35327	-0.0176272	0.378952	0.0176272	-0.0786786	-0.0927711	0.889406	0.0824137	-0.0824132	-0.248435	0.274824	-0.263858	-0.0365672	-0.00357819	0.0403271	0.0968647	-0.0142107	0.00357771
Os03g0743900|mRNA|AK099593|CDS+3'UTR	-0.299625	-0.0657339	-0.102835	0.557674	0.0657339	0.579796	-0.161749	0.0802975	0.132447	0.0264473	-0.0264482	-0.294854	0.00855255	-0.897776	-0.00163746	0.0490551	0.00163746	-0.0152464	-0.379892	0.718908	-0.26418	1.47542	-0.289104	0.26418
Os06g0687400|mRNA|AK072400|CDS+3'UTR	1.48725	-0.0163555	-1.0495	-0.00263166	0.00263119	0.171387	0.300335	-0.773195	0.440473	-0.192962	-1.0117	0.192961	1.21707	-0.0718107	-0.0386581	0.0386586	0.389212	-0.192597	-1.74807	0.188072	-0.862303	-0.172861	0.172861	0.504422
Os02g0278400|mRNA|AK065204|CDS+3'UTR	2.14566	-1.32998	0.180529	0.130357	-0.130357	-0.856463	0.257262	-0.638239	0.695249	-0.733337	-0.247798	0.247799	2.82177	0.458948	-0.58559	-0.539853	0.909849	-0.458948	-0.270389	-0.24147	0.241469	0.441444	0.70154	-0.259708
Os11g0461000|mRNA|AK106123|CDS+3'UTR	3.12832	-0.430006	-0.0832739	-0.0161424	0.513001	0.0161424	0.143998	-0.171655	0.206868	-0.143998	0.176962	-0.274549	0.877385	0.0819011	-0.0819011	-0.241521	0.219386	-0.254701	-0.0260186	0.00234318	0.0365267	0.10324	-0.0163574	-0.00234318
Os04g0401100|mRNA|AK061279|CDS+3'UTR	0.567602	0.11151	-0.214191	-0.111509	0.310865	-0.184349	0.290763	-0.0132675	0.357076	0.013268	-0.0712671	-0.088028	0.767304	-0.0152187	0.0152192	-0.33795	1.65632	-0.568548	-0.0229712	0.00339603	0.0357184	0.106219	-0.0168648	-0.00339651
Os09g0448100|mRNA|AK070628|CDS+3'UTR	-0.693187	0.403682	-0.247239	-0.131322	0.707128	0.131321	-0.389463	0.189165	-0.189165	0.77701	-1.32424	0.91782	0.0986843	0.195255	0.170221	-0.173635	-0.0986834	-0.186426	-0.860271	-0.128623	0.4426	0.104254	0.0379086	-0.037909
Os07g0160300|mRNA|AK065685|CDS+3'UTR	-0.444173	0.292093	-1.15558	0.185488	-0.00530529	0.00530624	-0.0071497	0.153852	-0.652154	0.00714874	-0.794441	0.139805	-0.0787258	-0.221484	-0.0323381	0.768306	0.0323372	0.166483	0.295794	-0.253395	0.144973	-0.453513	0.251924	-0.144974
Os07g0201300|COMBINER_EST|Os07g0201300|8	0.00771427	0.31481	1.2606	-0.0964241	-0.00771475	-0.18199	-0.142523	0.142523	1.47628	-0.37461	0.593183	-0.464514	0.666496	-0.0789862	0.0371809	-0.298597	0.729495	-0.0371804	-0.181603	0.886648	-0.0941138	0.0941138	-0.272482	0.296099
Os11g0143300|mRNA|AK120926|CDS+3'UTR	0.611595	0.149487	-0.187274	-0.170962	0.330743	-0.149487	0.120596	-0.136493	0.20125	-0.120596	0.280237	-0.234237	2.22463	-0.252146	0.383781	-0.18229	0.182291	-0.188991	-0.00906801	0.00628948	0.0321236	0.115518	-0.0169134	-0.00628948
Os10g0466500|mRNA|AK069224|CDS+3'UTR	2.44301	-0.243144	-0.0735583	-0.070682	0.483614	0.070682	1.64606	-0.284874	0.314231	-0.00171614	-0.0472198	0.00171614	2.35601	-0.153805	0.0642619	-0.0642624	0.271501	-0.0801816	-0.00583077	0.00583077	0.030477	0.119277	-0.017519	-0.00716162
Os10g0475900|mRNA|AK101853|CDS+3'UTR	-0.114923	-0.160032	-0.113595	0.389471	0.210315	0.113594	-0.0388165	0.038816	1.27729	0.280078	-0.20686	-0.147647	0.706995	0.0975976	-0.0975976	0.555522	-0.406421	-0.741119	-0.534292	0.744214	0.0105996	-0.0105996	0.456181	-0.0884533
Os03g0237900|COMBINER_EST|CI366039|6	-0.0697164	0.0982742	-0.0297985	0.0297985	-0.138537	0.0364246	0.361799	-0.213709	0.74336	-0.0854797	-0.00642872	0.00642872	0.1897	-0.119409	-0.0167656	0.0167656	-0.52106	0.726292	0.298331	-0.100515	0.100515	-0.962551	0.570881	-0.425423
Os02g0639100|COMBINER_EST|Os02g0639100|8	0.458623	0.0138073	-0.0138073	-0.164832	0.167305	-0.285661	0.206264	-0.00183296	0.294286	0.00183296	-0.0282812	-0.054965	0.672244	0.0601444	-0.0862579	-0.193489	0.139197	-0.0601444	-0.00159121	0.00159121	0.0223651	0.122572	-0.0220494	-0.00927877
Os01g0169800|mRNA|AK061054|CDS+3'UTR	3.7182	1.20331	-0.169595	0.169595	-0.564155	-0.50116	5.30024	1.40831	0.142004	-0.142003	-0.164851	-0.192507	0.648923	0.0747914	-0.0662313	-0.168588	0.0662317	-0.197872	-0.000174046	0.000174046	0.0200777	0.124371	-0.022953	-0.00979042
Os01g0543200|COMBINER|CI276250|6	0.533628	-0.285162	-0.400087	-0.532214	0.285162	1.66139	0.931061	-0.15777	-0.311885	-0.475148	1.06562	0.15777	1.19674	0.363317	-1.05279	-0.033637	-0.314066	0.0336375	-0.516447	0.330151	0.312736	0.651821	-0.598212	-0.312735
Os02g0725500|COMBINER_EST|AU101104|6	0.266553	-0.146648	0.184515	-0.0739031	0.0739026	-0.266405	5.40534	1.89031	0.131192	-0.131192	-0.140022	-0.169413	0.600314	0.0993423	-0.0363336	-0.125448	0.0363331	-0.159816	0.00244474	-0.00244474	0.0150557	0.124579	-0.0250487	-0.0117283
Os06g0183100|mRNA|AK102959|CDS+3'UTR	0.285628	-0.109842	-0.193189	-0.399293	0.225029	0.109843	-0.15245	-0.46495	0.995665	-0.00210047	1.27297	0.00209999	0.991686	0.603019	-0.0223989	-0.104576	0.0223994	-0.142037	0.00819254	0.267809	-0.121233	-0.00819206	1.5009	-0.411713
Os01g0771300|mRNA|AK062308|CDS+3'UTR	0.245557	-0.705062	0.656264	-0.208365	0.208364	-0.301499	-0.339347	-0.315996	0.315995	0.416645	-1.62359	0.843627	-0.0339513	0.109967	-1.30196	-1.49482	0.16844	0.0339513	0.0950127	0.909226	-0.575428	-0.895808	-0.0950127	0.565045
Os04g0511600|mRNA|AK073609|CDS+3'UTR	0.502396	-0.0532551	-0.172812	-0.0138102	0.214457	0.0138111	0.409298	0.261315	0.0426283	-0.578583	-0.0426273	-0.813432	-0.169095	0.049994	0.590103	-0.049994	-1.12084	0.105527	0.847104	0.267812	-0.462306	-0.267812	0.958172	-0.268421
Os03g0765800|COMBINER_EST|CI376312|2	-1.38825	0.24978	-0.44166	0.210825	-0.145938	0.145937	-1.15881	0.258743	0.397755	-0.367966	-0.124434	0.124434	-1.10624	0.0165739	-0.0165739	0.290023	-0.557073	0.157708	-0.253924	-0.0818996	-0.0604458	0.292363	0.0604467	0.370791
Os02g0531300|mRNA|AK068180|UTR	0.302148	-0.0156035	0.0156031	-0.286281	0.0555773	-0.29293	0.132045	0.0158	0.162387	-0.0429454	-0.0158005	-0.0510273	0.436747	0.139566	0.0106544	-0.0471811	-0.0106544	-0.0939093	0.00961018	-0.00507259	0.00507259	0.129035	-0.0207214	-0.0105457
Os02g0702500|mRNA|AK066639|CDS+3'UTR	0.00326538	-0.275085	0.0280151	-0.113194	0.232175	-0.00326633	0.361577	0.0160856	-0.0244942	-0.101582	0.149069	-0.0160847	0.353806	-0.396578	0.569471	-0.0979729	-0.0973978	0.0973969	0.31276	-0.304377	-0.142918	0.149562	0.142917	-0.169808
Os03g0369100|mRNA|AK111061|CDS+3'UTR	-0.899502	0.147293	-0.215538	0.147293	-0.0418472	0.0418453	-2.00655	1.42849	-0.804739	-0.249726	0.298799	0.249725	0.0716863	-0.0716858	1.99498	0.0842934	-0.2294	-0.292171	1.87611	-0.378522	-0.51668	-0.384657	0.378522	1.58151
Os08g0465800|mRNA|AY428025|CDS+3'UTR	0.143351	-0.654827	0.676866	-0.2255	0.181229	-0.143352	1.34712	-0.117994	-1.56346	-0.401249	0.117994	0.844551	0.631757	0.570176	-0.625924	1.19632	-0.702643	-0.570176	-0.618197	0.0899124	0.540877	1.54303	-0.500895	-0.0899124
Os01g0214800|mRNA|AK060120|CDS+3'UTR	-0.201944	0.201944	0.504045	0.577192	-1.36895	-0.427061	4.3531	0.673368	-0.505947	-0.663024	0.505946	-0.700482	0.0205388	-0.0205393	0.3256	0.46034	-0.154219	-0.207512	0.0175695	0.011219	-0.0112195	0.126806	-0.0239019	-0.016901
Os12g0176200|mRNA|AK071874|CDS+3'UTR	0.205057	-0.0127954	0.261744	-0.161034	0.0127954	-0.260397	0.010736	-0.0442128	0.109085	-0.037508	0.0519838	-0.010736	0.114304	0.0951166	0.0168805	-0.0226712	-0.01688	-0.0661621	0.434104	-0.0282688	0.00133753	0.142317	-0.00780487	-0.00133705
Os10g0405100|mRNA|AK102358|CDS+3'UTR	-0.304348	0.287148	-0.00497532	0.00497532	-0.157758	0.148053	-0.839062	0.648422	-0.235059	0.706971	-0.0268345	0.0268345	0.829003	1.18721	0.334064	-0.334064	-0.912494	-0.957708	-0.328664	0.386677	1.12101	-1.55379	0.328663	-0.729746
Os04g0514900|COMBINER|CI138407|6	1.80656	0.291033	-0.291033	-0.688583	-0.316124	1.59146	-0.767196	-0.527288	-0.544613	0.95901	0.802859	0.527288	-0.00591993	0.29352	-1.50802	0.0517731	-0.867147	0.00592041	0.987726	-0.388944	2.49642	0.388943	-0.674214	-0.669511
Os01g0580100|mRNA|AK069131|CDS+3'UTR	0.0837178	-0.0837178	0.912744	-0.776945	-0.484675	0.0898609	-0.232611	-0.27337	0.359523	0.086906	-0.086906	0.174228	0.0474615	0.0475388	0.016799	-0.016799	-0.0177283	-0.0552125	0.815428	-0.415649	2.37852	0.226914	-0.29442	-0.226914
Os11g0145500|COMBINER_EST|Os11g0145500|8	-0.0122967	0.218854	0.0122967	-0.690979	-0.952947	0.430254	-0.0408082	-0.0784273	0.0408082	-0.0719166	0.735799	0.595981	-0.171281	0.11634	0.473113	-0.00721788	-0.921631	0.00721788	-0.288877	1.04739	-0.0709801	0.0709801	-0.116148	0.277109
Os01g0897200|mRNA|AK100403|CDS+3'UTR	-0.255886	0.131356	-0.00474358	0.0512562	-0.195173	0.00474262	-1.99753	0.664591	-0.650126	0.288134	0.208961	-0.208961	-0.206817	0.148154	0.151034	-0.693834	-0.148154	0.669941	-0.670643	0.239287	1.16759	-1.6783	0.380627	-0.239287
Os02g0119000|COMBINER_EST|Os02g0119000|8	-0.496773	-0.046813	0.187026	-0.345092	0.259804	0.046813	0.388237	-0.863168	0.646216	-1.5607	0.629246	-0.388237	-0.00265932	0.00265932	0.491177	0.541359	-0.0539408	-0.0805459	-0.106638	0.394041	-0.393469	-0.241264	0.106639	0.398786
Os09g0295000|mRNA|AK106741|CDS+3'UTR	0.151262	-0.0155368	0.262817	-0.132117	0.0155363	-0.149636	-0.0371084	-0.0678172	0.217578	-0.0752168	0.133493	0.0371084	0.0284023	0.0367022	0.0141964	-0.0141969	-0.0184603	-0.0423374	1.04035	-0.111199	-0.0154262	0.13878	-0.000115871	0.000115395
Os05g0119500|COMBINER_EST|Os05g0119500|8	0.141066	-0.013824	0.272659	-0.11653	0.013824	-0.133935	4.74919	0.487407	-0.487407	-0.572318	1.24013	-0.646616	0.0257573	0.0372338	0.0139146	-0.0139146	-0.0167251	-0.0379276	0.0624819	0.120458	-0.082294	0.073657	-0.0624819	-0.0634227
Os07g0445600|mRNA|AK074000|CDS+3'UTR	0.418052	-0.224124	-0.00990391	0.00990391	-0.244182	0.0542908	0.313064	-0.309546	-0.321704	0.273212	0.126321	-0.12632	-0.0667143	-0.0530987	0.0530987	0.288618	-0.0551481	0.277749	-0.126721	0.12672	-0.462729	0.584469	-0.753835	0.177114
Os01g0600200|COMBINER_EST|CI042997|3	-0.00687981	0.00687885	0.164492	-0.0650005	0.10968	-0.0966425	0.172298	-0.149877	0.0555153	-0.0215664	0.0215673	-0.194238	-0.540472	0.181598	0.14116	-0.00657558	0.00657463	-0.17158	0.283581	-0.00315189	0.00315285	0.00518894	-0.159229	-0.00405788
Os10g0415100|mRNA|AK119782|CDS+3'UTR	0.111084	-0.00944948	0.272635	-0.080565	0.00944948	-0.0999765	-0.0284123	-0.05024	0.0284123	-0.0434303	0.55672	0.0600767	0.0190678	0.0413685	0.0120916	-0.0120916	-0.0121889	-0.0277553	0.0266857	-0.0206242	-0.0301285	0.128191	0.00309372	-0.00309324
Os03g0718800|COMBINER_EST|CI255934|6	0.092742	-0.00706673	0.263133	-0.0756016	0.00706673	-0.0941801	-0.0272827	-0.0479555	0.0272827	-0.0412498	1.41059	0.475518	0.0165405	0.0426049	0.0109382	-0.0109377	-0.0126257	-0.0263596	0.0230179	-0.0239887	-0.0335364	0.124764	0.00408506	-0.00408506
Os01g0727600|COMBINER|CI550945|x	0.0716791	-0.00715733	0.252375	-0.0710087	0.00715733	-0.0893178	-0.0335093	0.0335097	-0.0476213	-0.114059	0.172842	0.0712719	0.0131855	0.0427017	0.00980997	-0.00980949	-0.0130153	-0.0249195	0.0181327	-0.0280051	-0.0372758	0.121057	0.00511074	-0.00511074
Os09g0525400|mRNA|AK066238|CDS+3'UTR	-0.258072	-0.0863953	0.167992	-1.05894	1.16003	0.0863957	1.99823	-0.531667	8.96454e-05	-9.01222e-05	1.034	-0.096446	1.47116	-0.139019	0.0195179	0.00201464	-0.00201511	-0.0123391	0.0116992	-0.0329099	-0.0413723	0.116172	0.00590277	-0.00590277
Os08g0162100|mRNA|AK111915|CDS+3'UTR	-0.458415	0.0211411	-0.297548	0.143772	-0.0211411	0.112208	-0.038085	0.266194	-0.0184727	0.0184717	0.0222502	-0.180046	-0.0377874	-0.0317011	0.0317011	0.144471	-0.25623	0.135556	-0.0337152	0.0337152	-0.466267	0.173976	-0.237876	0.213033
Os04g0272400|mRNA|AK121455|CDS+3'UTR	0.0174341	-0.0300026	0.720667	0.444019	-0.0174336	-0.101496	0.833318	-0.682946	0.931349	-0.625883	0.25527	-0.25527	0.00502205	0.0474939	0.00837088	-0.00502205	-0.0117788	-0.0196371	0.00326252	-0.0381174	-0.0444498	0.11076	0.0118837	-0.00326252
Os12g0134200|mRNA|AK105296|CDS+3'UTR	-0.612345	-0.0171356	-0.359992	0.0171356	0.113799	0.0358	-0.258881	-0.144151	0.730622	0.144152	1.02489	-0.264413	-0.0895853	0.216607	0.55507	0.0895853	-0.269577	-0.36522	0.262074	-0.262074	0.357626	-0.912784	0.524795	-0.352773
Os05g0592100|mRNA|AK071333|CDS+3'UTR	0.309018	0.0521078	-0.23053	-0.0569754	0.11607	-0.0521078	0.054532	0.222781	-0.0732307	0.0171003	-0.0171003	-0.633186	0.779076	-0.162625	0.439571	-0.331593	-0.473091	0.162625	0.214609	-0.0302181	0.0302181	-0.98509	0.0716038	-0.639341
Os06g0253600|COMBINER_EST|CI348737|6	0.640995	0.906266	-0.254051	-0.483374	-0.278517	0.254051	-0.193138	-0.207248	-0.0108027	0.0108027	0.173315	0.067441	0.1176	0.845631	0.0043292	-0.0043292	-0.018311	-0.0225744	0.488978	-0.158506	-0.34927	-0.203751	0.158506	0.312953
Os09g0541000|mRNA|AK067792|CDS+3'UTR	0.0295115	-0.00661278	0.101209	-0.0510302	0.0066123	-0.0242038	-0.0262294	-0.0394197	0.0262294	-0.0337935	0.79806	0.168228	-0.000617027	0.049221	0.00872707	0.000617027	-0.0149598	-0.0192971	0.28071	-0.486506	-0.421347	-0.28071	3.71694	3.03171
Os02g0119400|mRNA|AK102774|CDS+3'UTR	-0.196591	0.404645	-0.433195	-0.109929	0.138743	0.10993	-0.300794	0.371507	-0.423154	0.300794	-0.693599	0.42589	-0.770621	0.0853405	-0.0853405	0.140785	-0.383028	0.416287	-0.0671454	-0.571507	-0.99986	0.0671454	0.395409	0.602143
Os09g0381800|COMBINER|CI435330|x	0.0262017	-0.00385904	0.0764656	-0.0452971	0.00385904	-0.0624881	-0.0259295	-0.0377612	0.025929	-0.0342216	0.380283	0.273145	-0.00335073	0.0493517	0.0102606	0.00335026	-0.0168619	-0.0209088	0.992734	-0.182261	-0.053092	0.068613	0.0168338	-0.0168343
Os10g0463300|mRNA|AK109194|CDS+3'UTR	0.0243473	-0.00286198	0.0721803	-0.0431724	0.00286198	-0.0594029	-0.0253816	-0.0365095	0.0253811	-0.0338326	0.394002	0.28526	-0.00384808	0.0472655	0.0100193	0.0038476	-0.0179181	-0.0219684	-0.0191579	-0.0431147	1.11728	-0.105558	0.0569873	0.0191579
Os03g0265700|mRNA|AK070221|CDS+3'UTR	0.0375576	-0.351151	-0.0375586	0.152264	0.0534267	-0.40796	0.54244	-0.162767	0.615953	-0.0570812	0.0570812	-0.481766	0.0739422	-0.0739422	0.167509	0.109164	-0.0963755	-0.238672	0.0528669	-0.319085	0.239041	-0.0528679	-0.275815	0.162688
Os02g0177800|mRNA|AK065684|5'UTR+CDS	-0.540091	-0.112736	0.112736	-0.487505	0.169632	1.14122	-0.34298	-0.163297	-0.068356	0.310865	0.0683565	0.676948	-0.796104	-0.753167	2.1405	1.39317	-0.62308	0.62308	-0.603608	-0.284932	-0.011313	0.0774646	0.457336	0.0113125
Os03g0287800|COMBINER_EST|Os03g0287800|8	-0.578287	-0.812362	0.204773	0.11517	0.392341	-0.11517	0.0354538	-0.125534	-0.0354533	0.784271	-0.300579	0.616112	0.000665188	0.498345	-0.000665188	0.661612	-0.0774646	-0.0820422	-0.0643935	-0.0812063	0.00542879	0.0520205	0.059865	-0.00542831
Os10g0542700|COMBINER|CI259878|6	-0.054584	-0.0674581	0.0146556	-0.0146556	0.181396	0.806916	-0.0220942	-0.0301185	0.0220947	-0.0359621	0.460294	0.337982	-0.0177917	0.0215979	0.0177922	0.428282	-0.050736	-0.055903	-0.101359	-0.117386	0.412741	0.430427	0.0389948	-0.0389953
Os10g0183900|mRNA|AK072957|CDS+3'UTR	-0.767563	0.409331	-0.228439	0.254534	-0.534251	0.22844	-0.276258	0.306166	-0.634617	0.276258	-0.667081	0.435863	-0.759626	0.659596	-0.259781	0.608169	-1.03732	0.25978	-0.237598	0.155167	-0.155168	0.172583	-0.340681	0.466587
Os10g0558800|COMBINER_EST|Os10g0558800|8	0.00698423	-0.00128937	0.0644245	-0.0404983	0.00128984	-0.0450544	-0.242904	-0.249545	-0.0256262	0.0256257	0.261213	0.136216	-0.952066	0.202985	1.87486	-0.202985	1.27983	-0.402296	1.16791	-0.957834	0.405856	0.913264	-0.448376	-0.405856
Os07g0113200|mRNA|AK108787|CDS+3'UTR	0.30979	-0.223839	0.114568	-0.119245	-0.0919733	0.0919724	0.452619	-0.886679	0.577714	0	0	-0.607185	0.218035	-0.218035	0.435009	-0.59045	0.364389	-0.329135	0.0618229	-0.00405216	-0.137718	-0.0391331	0.0638857	0.00405121
Os03g0797900|COMBINER_EST|Os03g0797900|8	0.142189	0.238291	-0.823481	-0.103155	-0.938824	0.103155	-0.181623	0.5963	-0.0332203	0.535625	-0.0332203	0.0332203	0.458975	0.493352	-0.752889	-0.532899	-0.157493	0.157493	-0.357534	0.224627	-0.0317202	0.0317202	0.0894213	-0.0504484
Os04g0611400|mRNA|AK069344|CDS+3'UTR	8.15392e-05	-8.15392e-05	0.431679	0.382972	-0.00134659	-0.0421762	-0.0150452	-0.0198903	0.0150447	-0.0414677	0.52244	0.392176	1.68786	-0.0642872	0.031249	0.027977	-0.027977	-0.0377498	-0.0860968	-0.100185	0.184453	0.0115595	0.130855	-0.01156
Os07g0463400|mRNA|AK067630|CDS+3'UTR	0.0216084	-0.00354576	0.00354576	0.209472	-0.204212	-0.209481	-0.130641	0.130642	-1.60445	0.817744	-0.145405	0.374738	0.435214	-0.140442	-0.0300426	0.376858	0.0300426	-0.149562	-0.602807	0.05898	-0.440207	1.21401	-0.05898	1.05775
Os01g0177100|mRNA|AK122062|CDS+3'UTR	-0.615614	0.00853777	-0.00853825	0.0404587	0.22193	-0.649717	-0.0208797	0.00845337	-0.00845337	-0.06425	0.612473	0.966037	0.0111914	0.0327554	0.00199986	-0.00199938	-0.0679574	-0.0805001	-0.0828423	-0.0971041	0.27663	0.00495195	0.168566	-0.00495148
Os03g0837300|mRNA|AK121140|CDS+3'UTR	-0.204326	-0.2335	0.242325	0.0877276	-0.0877285	0.0903521	-0.450026	0.0975742	-0.0206585	-0.538199	0.380987	0.0206575	0.401092	-0.785193	0.451204	-0.401092	0.420902	-0.438992	0.324894	-0.303573	0.491225	-0.753378	0.223179	-0.22318
Os12g0574900|mRNA|AK102088|CDS+3'UTR	-0.286115	0.554339	0.0941067	0.0119567	-0.216289	-0.0119562	-0.6307	0.313213	-0.283973	-0.0592237	0.324514	0.0592237	-0.821938	-0.0854597	0.0854592	0.855702	-0.79324	0.888309	0.191022	-0.392814	0.376211	-1.09247	0.0966501	-0.0966501
Os04g0689500|mRNA|AK060983|CDS+3'UTR	1.78163	-0.453003	-0.445911	0.352586	-0.0451837	0.0451837	0.589474	-0.502181	0.314203	0.401784	-0.314203	-0.955257	0.499657	-0.0147071	-1.6176	0.0738173	0.0147071	-1.78351	-0.32104	0.525568	-1.55004	0.321039	-1.3946	0.40167
Os05g0397300|mRNA|AK062621|CDS+3'UTR	3.02406	0.0180068	-0.0180063	1.00589	-0.851746	-0.384008	0.352633	-0.129903	-0.0259619	0.197155	0.0259628	-1.12311	-0.548416	0.557278	-0.21245	0.212451	0.375216	-1.75326	-1.25434	0.00829411	-0.00829458	0.796856	-0.400876	1.69365
Os03g0636600|mRNA|AK069223|CDS+3'UTR	2.32126	-0.328958	-0.162525	0.162525	-0.250639	0.545682	0.642402	0.165612	0.154844	-0.154844	-0.240141	-0.257967	0.0582166	-0.560277	0.423871	-0.0582166	-0.160318	0.159817	0.332161	0.638108	-0.0217347	0.0217347	-0.0797667	-0.0501838
Os02g0138200|mRNA|AK062066|CDS+3'UTR	0.920972	0.567065	-1.27781	0.0575428	-0.309045	-0.0575418	0.949226	0.0521631	-0.654605	0.172039	-0.0521631	-0.401867	0.78854	0.819082	0.0143933	-0.0143938	-0.872406	-1.47409	0.137947	-0.137948	0.190546	-0.331811	0.380154	-0.221866
Os03g0187100|COMBINER_EST|AU108624|6	0.731381	-0.156064	-0.340672	-0.112825	0.112826	0.243482	0.0406351	0.341046	-0.215613	-0.0406361	-0.166795	0.0934658	-0.292485	-0.00450897	0.459612	0.138376	0.00450897	-0.0160685	0.0481396	-0.0481405	0.270937	0.0844612	-0.0606813	-0.196907
Os03g0101600|mRNA|AK069374|CDS+3'UTR	-0.0858154	0.0858164	-0.196022	0.152569	-0.0994864	0.275378	-0.188217	0.336656	-0.0358458	0.0358458	-0.155995	0.249889	0.480541	-0.482153	0.608248	-0.619106	0.22851	-0.228509	-0.0037775	-0.364947	0.185398	0.0037775	0.312854	-0.433629
Os09g0555700|mRNA|AK061264|CDS+3'UTR	3.69123	-0.503227	-0.0839486	-0.0157838	0.456325	0.0157838	0.197756	-0.223644	0.173658	-0.173658	-0.234272	0.210314	0.31491	-0.444382	-0.005301	-0.25953	0.196894	0.005301	-0.065855	-0.0297446	0.0257273	0.0735898	0.0604782	-0.0257268
Os06g0102300|mRNA|AK071958|CDS+3'UTR	0.809144	0.0867634	-0.0219736	0.0219746	-0.156483	-0.0664921	0.0559378	-0.461466	0.145815	-0.850923	-0.0110655	0.0110664	-0.736364	-0.00389576	0.489399	-0.133996	0.476339	0.00389671	0.473907	0.0877247	-0.192992	0.00137138	-0.00137138	-1.15665
Os08g0509600|mRNA|AK107191|CDS+3'UTR	1.64168	-1.05224	0.237127	-0.0608826	0.060883	-0.691624	0.649045	0.253281	0.177112	-0.177112	-0.275722	-0.288978	1.18257	0.461376	-0.201258	-0.361805	0.201258	-0.37507	-0.0417013	-0.00722504	0.0434952	0.0946846	-0.0127292	0.00722456
Os01g0696900|mRNA|AK060038|CDS+3'UTR	2.23602	-0.106864	-0.0976481	-0.017982	0.490351	0.0179825	0.802701	0.0590305	-0.0590301	-0.414985	1.2007	-0.09197	0.668423	-0.136436	-0.30243	-0.466451	0.430091	0.136437	-0.526196	-0.398876	0.190461	0.413567	-0.190461	0.270516
Os05g0372100|mRNA|AK102474|CDS+3'UTR	-0.476794	0.130484	-0.605996	0.0943003	-0.0943003	0.2281	-1.42317	0.378468	0.129479	0.549612	-0.129479	-0.229383	-0.75084	0.0888109	-0.0888119	0.252195	-0.189644	0.351944	-0.0155382	0.0155373	-0.580234	0.820372	-0.262412	0.0457516
Os06g0354700|mRNA|AK066777|CDS+3'UTR	0.560633	0.146578	-0.260621	-0.182603	0.341718	-0.146578	0.161571	-0.194728	0.194424	-0.16157	1.38464	-0.434021	0.898679	0.0831294	-0.0831294	-0.249062	0.279786	-0.26229	-0.0341954	-0.00303268	0.0417509	0.0990529	-0.0133886	0.00303221
Os08g0169100|COMBINER_EST|AU174459|7	0.593364	0.164846	-0.240047	-0.164846	1.39943	-0.246006	1.79027	-1.17223	0.773696	-1.80184	0.752225	-0.752225	0.511293	-0.511293	0.901511	-1.03391	0.791841	-0.582879	0.344108	-1.63711	0.159693	-0.105728	0.105728	-1.43276
Os03g0231800|mRNA|AK061945|CDS+3'UTR	-0.224276	0.62692	-0.670437	0.618481	-0.0648451	0.064846	-0.946867	1.52907	0.730823	-0.170901	-1.68982	0.170901	2.8877	-0.334897	0.0818844	-0.0818849	0.416539	-0.0938516	-0.155935	0.109148	-0.171234	-0.109147	0.461473	1.21649
Os02g0289300|mRNA|AK062485|UTR	0.468715	0.230096	-0.373538	-0.0855188	-0.332426	0.0855188	0.17618	-0.17618	1.00525	0.61435	-0.433599	-0.420877	1.91433	-0.641209	0.193865	-0.330585	0.185283	-0.185283	-0.43836	0.636589	0.438359	0.822655	-0.727869	-0.714196
Os05g0148700|mRNA|AK104683|CDS+3'UTR	-0.286468	0.1074	-1.06219	0.455693	0.231291	-0.1074	-1.00165	0.114149	0.768051	-0.546669	-0.114149	0.431406	3.17771	-0.961283	1.21282	-0.278454	0.278455	-0.487698	-0.235315	-0.309638	0.884706	0.384563	0.235314	-0.460762
Os05g0126700|mRNA|AK102104|CDS+3'UTR	0.55758	0.0954623	-0.279384	-0.232053	0.334058	-0.0954623	0.280672	-0.0119915	0.348747	0.011991	-0.0705671	-0.0871286	0.861332	0.0813508	-0.0813503	-0.235023	0.211872	-0.2443	-0.0199661	0.00410938	0.0370579	0.109525	-0.0154018	-0.00410938
Os02g0539100|mRNA|AK120285|CDS+3'UTR	-0.130551	-0.596606	1.18275	-0.298872	1.0153	0.130551	-0.151535	-0.229372	0.772879	-0.402952	0.515345	0.151535	0.594747	0.0790544	0.125426	-0.375839	-0.256284	-0.0790544	-0.258444	0.343272	-0.109798	0.470715	-0.290767	0.109798
Os12g0557900|COMBINER_EST|Os12g0557900|8	0.431769	-0.0224056	-0.0442295	0.0224051	0.376666	-0.47218	0.377253	0.10161	0.182315	-0.10161	-0.394057	-0.413169	0.795432	0.0489149	-0.310102	-0.155772	0.208202	-0.0489144	-0.0135126	0.00573349	0.0357432	0.114485	-0.0159168	-0.00573301
Os03g0657100|mRNA|AK066133|CDS+3'UTR	1.38357	-0.674607	-0.0037384	0.0037384	1.0465	-0.337026	0.249908	-0.00799799	0.328181	0.00799751	-0.0569801	-0.0772066	0.659545	-0.0675411	-0.140685	0.0675411	1.39269	-0.0885129	0.0992804	-0.221533	-0.164499	-0.0822315	0.13793	0.0822315
Os04g0125700|mRNA|AK073177|CDS+3'UTR	0.614698	0.149523	-0.172909	-0.170121	0.326752	-0.149523	0.240717	-0.00604391	0.320963	0.00604343	-0.051012	-0.0721417	0.377755	-0.32867	-0.482224	-0.61342	0.32867	0.484819	-0.0256891	-0.0139618	0.0139613	0.100982	1.40934	-0.232401
Os02g0229800|COMBINER_EST|Os02g0229800|8	0.593302	0.683429	-0.451185	-0.370872	-0.476749	0.370872	-0.536942	0.000740528	-0.671433	0.020431	0.966622	-0.000741005	1.174	1.04542	-0.834492	-0.95925	-0.0558233	0.0558233	-0.201324	-0.0246797	0.0901751	0.577919	-0.58929	0.0246797
Os02g0143100|mRNA|AK063330|CDS+3'UTR	-0.701973	0.0140886	-0.0140896	0.0672302	-0.0461807	0.0215969	0.400728	0.266777	-0.752995	-0.0870166	0.0870171	-0.269665	1.30136	0.758381	-0.13683	-0.0363436	0.0363436	-0.293772	-0.397003	1.00363	-0.411916	-0.266559	1.56231	0.266559
Os02g0531600|COMBINER|CI540085|6	0.572563	0.121529	-0.121529	-0.187371	0.27706	-0.178162	0.20732	-0.00176477	0.293102	0.00176525	-0.0325737	-0.0582585	0.702513	0.0737371	-0.0737371	-0.184947	0.104212	-0.202409	-0.00175142	0.0017519	0.0259013	0.124079	-0.0211983	-0.00949812
Os02g0194700|mRNA|AK071915|CDS+3'UTR	0.438834	-0.00540018	-0.212122	-0.310096	0.286078	0.0053997	3.96824	0.337047	-0.280799	-0.564334	0.280798	-0.689977	0.377906	-0.220282	-0.366264	-0.470063	0.220282	0.229239	-0.000390053	0.000389576	0.02356	0.125501	-0.0222416	-0.00976658
Os08g0197700|COMBINER_EST|CI091121|6	0.416803	-0.0192428	-0.188859	-0.320324	0.277376	0.0192428	3.72125	0.807317	0.137251	-0.137251	-0.157691	-0.185458	0.564453	0.00633955	0.0327978	-0.236732	-0.00634003	-0.260676	0.00103903	-0.00103951	0.0208526	0.125237	-0.0234179	-0.0108695
Os01g0149400|mRNA|D29712|5'UTR+CDS	0.820819	-0.0101385	0.0101395	-0.579397	-0.287275	0.0909252	0.392094	-0.0144386	-0.583311	0.0144377	0.472489	-0.111893	0.550881	0.475566	-0.439092	-0.699087	-0.234333	0.234332	-0.063858	0.0611877	0.0976372	0.191415	-0.315242	-0.0611868
Os04g0627300|COMBINER_EST|AU095514|6	0.449581	0.0429306	-0.0429311	-0.249204	0.251564	-0.0838804	0.162869	-0.00131845	0.251649	0.00131893	-0.00559473	-0.0349646	0.45288	0.274602	-0.343519	-0.274602	-0.302117	0.53868	-0.00621462	-0.0129008	0.00621462	0.116575	0.83196	-0.115624
Os08g0117300|mRNA|AK104147|CDS+3'UTR	-0.9317	0.465619	-0.446581	0.023592	-0.023592	0.719195	0.639524	-0.26562	1.11054	-1.49222	0.26562	-0.662913	0.473931	0.0285459	-0.0769367	0.215484	-0.0285454	-0.132716	0.145242	-0.126766	-0.142831	-1.13636	1.09853	0.126766
Os07g0228400|mRNA|AK106370|CDS+3'UTR	1.51586	-0.128713	0.128713	-0.130504	1.37053	-0.234747	2.52175	-0.661397	2.06374	-0.295065	0.295065	-0.639344	1.96164	0.33718	-0.0999293	-0.172464	0.0148206	-0.0148206	-0.00286627	-0.0137091	0.00286627	0.117514	1.28648	-0.200638
Os08g0306000|COMBINER|CI274096|6	-0.33823	0.33823	-0.564778	0.822923	-0.556631	0.671244	-0.27456	0.27456	0.513688	-0.277299	-0.38324	0.808092	-0.0799675	-0.12084	0.786097	0.278059	0.079967	-1.04116	-0.514659	0.642613	-0.638906	0.0877156	0.145118	-0.0877156
Os02g0813500|mRNA|D85751|CDS+3'UTR	0.136703	-0.140812	0.0654278	0.0240717	-0.0240717	-0.437115	-0.4265	-0.531215	0.869646	0.12602	-0.126021	0.262182	0.459977	0.136912	0.00707817	-0.0530949	-0.00707865	-0.096405	0.888306	-0.171442	-0.0604563	0.0604558	0.126943	-0.107897
Os06g0343600|mRNA|AK102481|CDS+3'UTR	0.969846	-0.108368	0.108368	-0.215543	0.11731	-0.223045	-0.0652051	-0.16581	1.62553	-0.457533	0.0652051	0.795005	0.642028	0.487787	0.0095067	-0.0453677	-0.0095067	-0.0893054	0.0104885	-0.00572681	0.00572681	0.131151	-0.0200186	-0.0112276
Os12g0638100|mRNA|AK103026|CDS+3'UTR	-0.13916	-0.323442	0.285013	-0.0512276	0.295273	0.0512285	-0.507269	0.0517473	-0.0557251	0.467976	-0.021986	0.0219851	0.0618196	-0.0618196	-1.23131	1.13551	-0.329729	0.751513	-0.0257874	0.731592	-1.21589	0.00683785	0.12203	-0.0068388
Os03g0668400|mRNA|AK119454|CDS+3'UTR	-0.10331	-0.370118	0.302901	0.00350285	-0.00350332	0.0851951	0.0386238	-0.0346417	0.137883	-0.0293608	0.0211625	-0.021163	0.984201	0.882191	-0.138494	-0.18681	-0.0733819	0.0733819	0.0429087	0.0822258	-0.0429082	0.0894432	-0.0622358	-0.0548782
Os09g0557900|mRNA|AK108807|CDS+3'UTR	0.224535	-0.0161152	0.101162	-0.270187	0.0161152	-0.28215	5.13784	1.00434	0.0467362	-0.109237	-0.0467362	-0.09444	0.186062	0.124652	0.0152669	-0.0288477	-0.0152669	-0.0719686	0.0204735	-0.0034337	0.0034337	0.138118	-0.0127597	-0.00604868
Os11g0258900|mRNA|AK102638|CDS+3'UTR	-0.23776	0.0929189	-0.0929193	-0.291561	0.712241	0.798758	-0.291534	0.0405159	-1.02393	0.0739527	0.653857	-0.0405149	-0.630215	0.656875	0.0957279	0.245726	-0.184994	-0.0957279	-0.0994978	0.0994987	-0.578562	0.317753	-0.298244	0.16844
Os06g0565300|COMBINER_EST|CI044706|6	-0.511318	0.795577	-0.215147	0.380946	-0.479375	0.215147	-0.079946	0.46517	0.332832	0.0799465	-1.10953	-1.17204	-0.219251	-0.0860991	-0.0562944	0.810064	0.056294	0.787379	0.060214	0.503573	2.08615	-1.81837	-0.060214	-0.103436
Os12g0617400|mRNA|AK107649|CDS+3'UTR	0.0773935	-0.12286	0.553054	0.17042	-0.0773935	-0.2668	-0.000158787	-0.0431452	0.0914273	-0.0369525	0.0708313	0.000159264	0.0675073	0.0698357	0.0154824	-0.0209627	-0.0154829	-0.0594535	0.919722	-0.0891886	3.23326	-0.438705	0.000136852	-0.000136852
Os05g0113300|mRNA|AK106443|CDS+3'UTR	-0.516974	-0.709667	1.04923	-0.243556	0.289804	0.243556	-0.00296974	-0.0256515	1.26144	-0.21462	0.080224	0.00296974	0.0529928	0.0531449	0.0155616	-0.0189657	-0.0155611	-0.0560298	0.708716	-0.401606	2.80388	-0.736032	-0.0797086	0.0797081
Os09g0522000|mRNA|AK062422|CDS+3'UTR	0.69671	0.498263	0.220441	-0.220441	-0.284962	-0.501188	-0.227792	0.0263824	-0.0263824	1.21538	-0.541844	1.10443	0.969797	1.21971	-0.367026	0.367026	-0.438651	-0.474431	0.041142	1.05309	1.16689	-0.852716	-0.278466	-0.041142
Os01g0261200|mRNA|AK102808|CDS+3'UTR	-0.633116	0.322578	-0.265093	0.112989	-0.0885439	0.0885448	-0.61978	0.0364971	-0.294632	0.18181	-0.0364981	0.469572	-0.502628	-0.00834751	0.137302	-0.067584	0.131322	0.00834751	0.727972	-0.37452	-0.195082	0.829383	-0.319948	0.195083
Os07g0641700|mRNA|AF009413|CDS+3'UTR	-0.132637	0.243842	0.132637	-0.204583	0.320437	-0.39499	0.0894909	-0.0722065	0.164737	-0.456331	0.0722065	-0.115698	-0.758626	0.251676	-0.285291	0.166782	-0.166783	0.294415	-0.0631313	-0.174578	0.0716124	-0.0173092	0.0173092	0.307372
Os10g0128800|COMBINER_EST|Os10g0128800|8	0.0335484	-0.135097	0.21961	-0.191593	0.015986	-0.0159864	-0.420699	-0.45061	1.25252	-0.735156	1.80139	0.420699	0.0310469	0.0377836	0.0141873	-0.0141873	-0.0157728	-0.0413256	1.2563	-0.301373	1.19217	0.148716	-0.149385	-0.148717
Os01g0232300|mRNA|AK120694|CDS+3'UTR	-1.54772	0.341553	0.0211248	-0.0211248	-0.287312	0.273933	-0.203661	-0.2173	0.769552	0.203661	0.781594	-0.400479	-0.0575256	0.364701	0.139919	0.0575256	-0.954808	-0.361012	0.0295181	-0.0295172	0.540633	-0.454658	0.529993	-0.207022
Os12g0605800|mRNA|AK061906|CDS+3'UTR	-0.302428	0.0639791	-0.00400448	-0.207414	0.0110846	0.00400352	1.81598	-0.592323	-0.00688839	-0.583517	0.0521545	0.00688839	-0.282466	1.02259	0.0630617	0.1889	-1.22177	-0.0630622	0.336494	0.129805	-0.0716848	-0.977233	0.0716848	-0.0895543
Os02g0215100|mRNA|AK110993|CDS+3'UTR	-0.0146608	-0.176913	0.160307	0.0412068	-0.404104	0.0146604	4.05514	0.266597	-0.0912771	0.0912771	-0.513016	-0.611697	0.0223737	0.0390978	0.0123773	-0.01473	-0.0123773	-0.0309887	0.045702	0.0167098	-0.0421133	0.113097	-0.0167098	-0.0207
Os01g0770800|mRNA|AK109200|CDS+3'UTR	0.119119	-0.0110288	0.278562	-0.0852208	0.0110288	-0.103649	-0.0277481	-0.0486274	0.0277481	-0.0424657	0.203233	0.101805	0.0198689	0.0402727	0.0111494	-0.0146408	-0.0111499	-0.0282059	0.0779061	0.186568	-0.0929203	0.0628386	-0.062839	-0.0684929
Os02g0180900|mRNA|AK064416|CDS+3'UTR	0.0556855	-0.055686	0.224551	-0.125713	0.152993	-0.150729	-0.0245323	-0.166263	1.06988	-0.290816	0.12488	0.0245328	0.0181756	0.0418835	0.0103931	-0.0123472	-0.0103927	-0.025125	1.33249	0.0751843	0.518609	-0.124668	-0.0751839	-0.0827608
Os01g0687300|mRNA|AK064954|CDS+3'UTR	-0.0608077	-0.041616	0.041616	0.523333	-0.331127	0.460238	-0.172813	0.611164	-0.558349	-0.261722	0.172813	0.65121	2.97362	-0.339871	0.0201092	-0.000161648	0.000161648	-0.0131254	0.0643778	0.166204	0.199706	-0.0726032	-0.0643783	-0.0736256
Os04g0423700|COMBINER_EST|CI438004|6	0.020299	-0.0167933	-0.0463944	0.0905838	0.0167933	-0.192493	0.330987	0.0176916	0.0617361	-0.073657	-0.0176916	-0.513399	-0.821266	0.528807	-0.834255	0.617819	-0.528807	0.785297	-0.0321636	0.269105	-0.0241518	-0.062727	0.0241508	0.594974
Os08g0202200|mRNA|AK058765|CDS+3'UTR	-0.141171	0.549355	0.141171	-0.531058	-0.541066	0.35709	-0.0608187	0.0608192	0.365469	0.903048	-0.188209	-0.287507	-0.682897	0.0394607	0.283737	-0.0394607	-0.803666	0.483866	-0.673314	-0.016468	0.0164685	0.281022	-0.207412	0.379166
Os01g0308300|COMBINER|CI547969|0	0.0455861	-0.00671148	0.213171	-0.0612955	0.00671148	-0.079834	0.449098	-0.264397	-0.0780883	-0.138781	0.178966	0.0780888	0.00651121	0.0466046	0.00752974	-0.00651121	-0.0101476	-0.0191078	0.0055604	-0.0379949	-0.0440063	0.109192	0.00935698	-0.0055604
Os03g0413100|mRNA|AK100182|CDS+3'UTR	-0.190953	0.242656	-0.512951	-0.198338	0.277509	0.190952	-0.0362382	0.0328464	-0.0328464	-0.0926862	0.37651	0.80736	0.00746393	0.0504971	0.876314	-0.0330048	-0.00746393	-0.0148864	-0.00545216	-0.047123	0.508653	0.629817	0.00545216	-0.0109658
Os03g0833500|mRNA|AK119356|CDS+3'UTR	0.0378981	-0.00553036	0.161649	-0.0533948	0.00553036	-0.0726109	-0.026093	-0.0399232	0.0260935	-0.0333967	0.31366	0.213269	-0.0246644	0.0209627	-0.0209622	-0.0309029	0.0282979	0.461871	0.0195365	-0.0195365	-0.0213809	0.126618	1.03056	-0.0845256
Os11g0707900|mRNA|AK105585|CDS+3'UTR	-0.00238562	-0.0417023	0.795984	0.628187	-0.0189166	0.00238562	-0.127339	-0.140325	0.778216	-0.236277	0.2289	0.127339	-0.0224047	0.024775	-0.0174098	-0.0257502	0.0174103	0.386312	0.286727	-0.442173	-0.387597	-0.242296	0.645966	0.242296
Os06g0132600|mRNA|AK074010|CDS+3'UTR	0.0495281	0.371869	-0.334043	-0.377418	0.393853	-0.0495281	-0.131186	0.0334239	-0.0334244	0.122097	-0.0585747	0.473731	0.0123553	0.921132	-0.0123553	-0.175762	-0.0780311	0.585251	0.378411	-0.37841	-0.763896	-0.623399	4.76227	4.31464
Os08g0157600|mRNA|AK121547|CDS+3'UTR	-0.548978	-0.206675	0.172964	-0.00633621	0.250858	0.00633526	-0.301235	-0.0683908	0.880856	0.0683913	-0.211511	0.630587	-0.778902	0.243811	1.02575	0.620892	-0.243811	-0.568608	0.441432	-1.18377	-1.0111	-0.441432	1.65785	1.3527
Os01g0762000|mRNA|AK120818|5'UTR+CDS	0.334729	-0.441688	0.46982	-0.0667334	-0.0279388	0.0279388	-0.273922	0.664313	-0.493565	0.273922	-0.732579	0.719587	-1.09771	-0.053689	0.709081	-0.0345407	0.0345411	0.0976596	0.132203	-0.837182	-0.384055	-0.132202	1.48518	1.78887
Os01g0833800|mRNA|AK072219|CDS+3'UTR	-0.981286	-0.111753	0.243536	0.0186253	-0.0186253	0.053854	-0.105379	0.497869	-1.33645	0.105379	-1.62954	0.695724	-0.0200958	-0.673832	0.0200958	0.139072	-0.140993	0.507444	-0.052619	-0.0782504	0.882394	1.0743	0.0182152	-0.0182157
Os07g0628900|mRNA|AK111564|CDS+3'UTR	0.0234241	-0.00282431	0.0706892	-0.0423717	0.00282431	-0.0578103	-0.0247879	-0.0348349	0.0247874	-0.0326891	0.524919	0.276949	-0.00331211	0.0468602	0.00895405	0.00331211	-0.0170484	-0.0214262	-0.0257597	-0.0495195	-0.0139799	0.091959	0.0550399	0.0139799
Os02g0615800|mRNA|AK065018|CDS+3'UTR	0.0215278	-0.00285149	0.068624	-0.0405664	0.00285149	-0.0546665	-0.0243673	-0.0338364	0.0243678	-0.0331578	1.52293	0.0683255	0.0512433	0.623629	0.00282145	-0.00282097	-0.0247564	-0.0295239	-0.0361967	-0.0575295	-0.00960636	0.0819187	0.055253	0.00960636
Os03g0821400|mRNA|AK069793|CDS+3'UTR	0.0528178	0.462315	0.0305839	-0.0737495	-0.0305834	-0.0866013	-0.0237546	-0.0324817	0.0237546	-0.0332317	0.425856	0.310857	-0.00286198	0.0422974	0.007833	0.00286198	-0.0224209	-0.0265965	-0.0470781	-0.0657611	-0.00477219	0.0709353	0.0565634	0.00477266
Os04g0540600|mRNA|AF464932|CDS+3'UTR	-0.773836	0.190604	-1.09411	0.412948	-0.115773	0.115773	0.0877628	0.241865	-0.358154	-0.415175	0.0585423	-0.0585423	-0.00213909	0.0392094	0.0068574	0.00213909	-0.0258465	-0.0306444	-0.057621	-0.0752707	0.00148582	0.0572519	0.0587492	-0.00148582
Os06g0236300|mRNA|AK119955|CDS+3'UTR	-0.331615	-0.177223	0.231262	0.0128269	0.0117168	-0.0117159	0.912876	-0.652785	0.536864	-0.41708	-0.0918531	0.0918531	-0.0135756	0.0258956	0.0135751	0.327045	-0.0426927	-0.047914	-0.126382	-0.69696	0.228177	0.525141	-0.224439	0.126382
Os01g0808100|mRNA|AY620415|CDS+3'UTR	0.0100117	-0.00161505	0.0622835	-0.0391598	0.00161505	-0.0478253	-0.0208664	-0.0278463	0.0208664	-0.0353155	0.463531	0.343498	0.225562	-0.0619712	0.00243092	-0.00243092	1.38218	-0.155543	-0.0833263	-0.099802	0.0201855	0.0271049	0.063436	-0.0201859
Os05g0229000|COMBINER_EST|Os05g0229000|8	0.0559473	0.453574	0.0423746	-0.0423746	-0.456437	-0.255247	-0.18613	-0.192416	0.922288	-0.347494	0.3097	0.18613	0.0565691	0.939123	-0.102918	-0.107421	-0.0565691	0.532681	-0.0876102	-0.102982	0.0425439	0.0211554	0.0740938	-0.0211554
Os03g0703100|mRNA|AK105850|CDS+3'UTR	-0.544595	-0.0106058	0.0106058	0.125448	-0.308263	0.119713	-0.823097	0.148217	-0.148217	0.168857	-0.245333	0.167106	-2.28414	0.633386	-0.934558	0.678596	-0.150885	0.150885	-0.247466	0.355396	-0.205065	0.486675	-0.0691824	0.0691824
Os04g0675800|COMBINER_EST|Os04g0675800|8	0.00182152	-0.00316858	0.76629	0.793932	-0.00182199	-0.0462289	-0.101228	0.00193644	0.744104	-0.567376	0.125885	-0.00193644	0.00320482	0.0345397	0.00178528	-0.00178528	-0.0488486	-0.0562949	-0.0610061	-0.00726223	0.112685	0.00726223	0.0956807	-0.0238438
Os11g0435500|mRNA|AK069963|CDS+3'UTR	-0.295206	0.177128	0.0202303	-0.0202303	1.18505	-0.0995798	-0.0155253	-0.0200863	0.0155253	-0.0396886	0.514537	0.385699	-0.0382986	-0.00949049	0.00949097	0.873149	-0.024612	0.483295	0.740043	1.05339	0.020443	-0.130317	-0.020443	-0.155299
Os04g0434700|mRNA|AK062857|UTR	-1.2125	0.475843	-0.860198	0.0446329	-0.044632	0.105624	-1.0553	0.253478	-0.338962	0.472243	-0.253478	0.869779	0.119051	-1.08409	0.243335	-0.119052	-0.127648	0.136391	-0.697422	0.500716	-1.40544	0.408552	-0.304767	0.304768
Os02g0778500|mRNA|AK107205|CDS+3'UTR	-0.113215	0.569	1.13831	-0.0993023	-0.407174	0.0993023	-0.236343	0.100735	0.355402	-0.270007	0.067173	-0.067173	0.481747	-0.0367408	0.0367408	-0.323365	-0.617204	0.222955	0.0291281	-0.919677	-0.0291276	0.133305	-0.445499	0.0829477
Os06g0523400|mRNA|AK121890|CDS+3'UTR	-0.0939336	-0.0205226	-0.0555916	0.208542	0.409237	0.0205226	0.150545	-0.681601	-1.08384	0.0346665	0.237666	-0.0346665	0.601569	-0.0995736	-0.312269	0.290715	0.0137568	-0.0137572	-0.0736251	0.0736251	-0.630324	0.380727	0.266569	-0.168422
Os03g0308100|mRNA|AK105977|CDS+3'UTR	-0.325319	-0.313263	0.4843	0.414762	0.0990057	-0.0990047	0.43243	0.179438	-0.0929089	-0.0941734	-0.32393	0.0929098	-0.758081	0.587663	0.432877	0.0278912	-0.33825	-0.0278912	0.305552	-0.145958	-0.337586	0.195042	-0.215495	0.145958
osa-miR393|Os01|3'seq	-0.35117	-0.359898	1.29516	0.434421	-0.131239	0.13124	0.143342	0.415963	-0.313825	-0.130087	-0.346041	0.130087	0.065671	-0.313158	-0.223446	0.127578	-0.065671	0.448816	0.714868	0.104494	-0.104494	0.795857	-0.285324	-0.303125
Os09g0414900|mRNA|AK059073|CDS+3'UTR	2.87593	-0.561521	0.0397449	-0.0397444	0.182445	-0.120332	0.23757	-0.253027	0.0969038	-0.172309	-0.0969038	0.705667	0.611743	0.0725532	-0.0725532	-0.171413	0.845479	-0.236138	-0.0709724	-0.0305181	0.0418787	0.0792856	-0.0162158	0.0162153
Os05g0581900|mRNA|AK109090|CDS+3'UTR	2.88784	-0.400503	-1.43051e-05	-0.0310164	0.329374	1.43051e-05	0.442052	-0.0386639	0.3224	0.0382357	-0.0382357	-0.0581932	0.668931	0.07478	-0.0747805	-0.182938	0.402194	-0.206979	-0.141397	0.0108933	-0.0500789	-0.0108929	0.0193243	0.338016
Os08g0562100|mRNA|AK102598|CDS+3'UTR	1.99739	-0.797146	-0.34456	0.188241	0.400866	-0.188242	0.467363	-0.01158	0.0115795	-0.286706	0.298201	-0.435898	0.713291	0.0767341	-0.0767345	-0.194001	0.39638	-0.212567	-0.0410476	0.183564	0.0143967	0.0553165	-0.0432205	-0.0143962
Os03g0413100|mRNA|AK063316|CDS+3'UTR	0.719695	0.0588064	-0.615666	-0.0146995	-1.53416	0.0146999	0.52615	0.641995	-0.052844	-0.163459	-0.757886	0.052844	0.112597	-0.594279	-0.23693	0.326988	0.584138	-0.112597	0.0394197	-0.0857086	2.72625	1.31967	-0.0651093	-0.0394197
osa-miR167h|Os12|5'seq	1.96485	-0.0889034	-0.0511074	-0.00215721	0.626413	0.00215721	0.191485	-0.0100775	0.142928	0.0100775	-0.0901189	-0.0577655	0.486707	0.047226	-0.0472255	-0.149748	0.135827	-0.173844	-0.0425353	-0.0116363	2.60467	1.24645	-0.00978565	0.00978565
Os04g0638900|COMBINER_EST|Os04g0638900|8	2.84848	-0.334841	-0.074192	-0.0160751	0.453176	0.0160756	0.624712	0.17478	1.14513	-0.19438	-0.174781	-0.188538	1.08119	0.444904	-0.0136676	-0.585761	0.0136676	-0.58771	0.025209	-0.448403	-0.025209	0.220142	-0.153537	0.2765
Os12g0118800|mRNA|AK063302|CDS+3'UTR	0.444106	0.143965	-0.242878	-0.177723	0.30645	-0.143964	0.189636	-0.218912	0.172007	-0.172007	0.285524	-0.318601	0.858835	0.0837994	-0.0837994	-0.238253	0.347638	-0.249062	-0.0450244	-0.0098176	0.0458803	0.0932727	-0.0109463	0.00981712
Os04g0463800|mRNA|AK100348|CDS+3'UTR	0.139441	-0.197395	-0.122937	-0.0182176	0.143283	0.0182176	-0.00249243	-0.397246	0.282548	0.00249243	-0.41253	0.0637169	0.877332	0.0833402	-0.0833402	-0.229777	0.334708	-0.255773	-0.0423393	-0.00813103	0.0454321	0.0946202	-0.0112953	0.00813103
Os01g0895100|mRNA|AK099166|CDS+3'UTR	0.525696	0.0225296	-0.0225286	-0.22497	0.48519	-0.29328	0.583115	-0.302072	0.602283	-0.386301	0.302071	-0.308199	0.19745	-0.197451	0.470427	-0.405488	0.455074	-0.244042	0.17729	-0.354201	0.345139	-0.437199	0.173089	-0.173088
Os02g0168800|mRNA|AK060914|CDS+3'UTR	-0.797533	0.229059	-0.0696707	0.285421	-0.758239	0.0696702	-0.326697	0.599078	-0.672907	0.326697	-1.46282	0.410501	-0.066689	-0.623744	-0.361249	0.066689	0.370857	0.310846	0.337229	0.0212464	-1.06512	-1.01195	0.178343	-0.0212469
Os11g0682500|mRNA|AK120734|CDS+3'UTR	0.558438	0.146594	-0.256941	-0.1833	0.339874	-0.146594	0.339685	-0.0167604	0.368415	0.0167599	-0.081233	-0.0939717	0.903551	0.0841937	-0.0841942	-0.250047	0.298307	-0.261078	-0.0347347	-0.00374413	0.0439153	0.0995207	-0.0121636	0.00374413
Os02g0580500|mRNA|AK108467|CDS+3'UTR	-0.79341	0.429616	-0.0104613	0.0104613	0.311848	-0.16295	-0.142866	0.142865	1.59929	-0.568461	0.417386	-0.339069	0.386498	-0.61469	0.286984	-0.936402	0.395172	-0.286983	0.346616	0.00131893	-0.205377	-1.19364	0.648151	-0.00131941
Os03g0118700|COMBINER|CI277624|6	0.586951	0.147763	-0.250788	-0.183745	0.347946	-0.147763	0.149309	-0.17908	0.198182	-0.149309	-0.193983	0.331471	2.46688	-0.178717	0.0825238	-0.0825238	0.435361	-0.0925202	-0.0503979	-0.0217853	0.0217848	0.0820303	0.463589	-0.0777817
Os03g0370900|mRNA|AK101513|CDS+3'UTR	-0.2843	0.188169	-0.194126	-0.18817	0.362915	0.244179	-0.00854635	0.00854683	-0.126257	0.552718	-0.53451	0.432923	1.3705	-0.122659	0.122659	-0.671728	-0.262876	0.555009	-1.56781	-0.0485339	-0.554329	0.0485344	0.151828	0.0924072
Os10g0563700|mRNA|AK072751|CDS+3'UTR	-0.36228	0.205703	-0.422372	0.0823278	0.0725336	-0.0725336	0.355718	-0.0555153	0.223787	-0.37942	0.0555143	-0.540424	-0.0190573	0.0190563	0.529778	-0.219148	0.967184	-0.598181	0.0481138	-0.0481148	0.251938	-0.982029	0.250217	-0.0872154
Os11g0600700|mRNA|AK061258|CDS+3'UTR	0.557721	0.113671	-0.204978	-0.354478	0.350622	-0.113671	0.0717316	-0.461202	0.394818	-0.17986	0.0583515	-0.0583515	0.875092	-0.847418	0.283446	-0.283446	0.763307	-0.597475	0.508382	-1.15541	0.443052	-0.192394	0.19057	-0.190569
Os01g0758200|mRNA|AK071083|CDS+3'UTR	0.0225682	-0.197887	-0.567951	0.0606413	0.851823	-0.0225677	0.354733	0.102171	-0.102171	-0.433734	-0.436645	0.217524	1.69841	-0.199404	-0.128102	0.624822	0.128103	-0.327389	-0.502504	0.0879421	0.812663	1.58428	-0.443679	-0.0879421
Os11g0307600|mRNA|AK121926|CDS+3'UTR	-1.3413	0.384699	-0.350169	0.176112	0.293292	-0.176112	-1.31104	0.377741	-0.104068	0.104068	-0.329638	0.523871	1.58016	0.00599194	-0.177722	0.0793905	-0.0326462	-0.00599194	0.0249844	0.00876331	-0.299383	0.374965	-0.713527	-0.00876236
ETG05_36762	0.0111966	0.169627	-0.0866566	-0.0111961	0.115977	-0.131268	-0.034481	0.0384202	0.0510197	-0.082458	0.00366354	-0.00366402	0.0204253	0.0207043	-0.0234551	-0.0328431	0.0169668	-0.0169668	0.394858	-0.162254	-0.104207	-0.0594192	0.175467	0.0594192
Os01g0919500|mRNA|AK067058|CDS+3'UTR	0.985507	-0.439648	-0.923775	-0.109737	0.109737	0.261598	0.0333323	-0.10063	0.637245	-0.0333328	-0.332024	0.222859	0.539364	-1.33173	0.116976	0.0519557	-0.213081	-0.0519557	-0.102835	-0.18199	-0.433755	0.102835	0.503973	0.250474
Os06g0234200|mRNA|AF380335|CDS+3'UTR	0.66631	0.196229	-0.196229	-0.215657	0.257833	-0.21529	0.121508	-0.121507	1.30256	-0.393568	-0.227911	0.171217	0.681637	0.132399	0.387733	-0.533193	-0.132399	-0.138033	-0.334231	0.33423	-0.527534	-0.4379	0.519911	1.17454
Os01g0805000|COMBINER_EST|CI027916|0	0.00268984	0.929352	-0.872348	0.550124	-0.00268936	-0.278537	0.0259848	-0.294987	0.435216	-0.0259852	0.0571136	-0.0854979	-0.113603	0.394229	0.206468	-0.732677	-0.184443	0.113603	0.0667944	-0.118429	-0.0240192	-0.5767	0.0240192	0.460882
Os04g0221000|mRNA|AK102514|CDS+3'UTR	-0.20003	0.156946	0.0999408	-0.277354	0.567527	-0.0999408	0.27273	0.43083	-0.0558815	-0.0727701	-0.722753	0.055882	0.357242	-0.289464	-0.071981	-0.484676	0.146591	0.071981	-0.0868487	0.520105	-0.28038	-0.184353	1.23351	0.0868487
Os01g0721900|mRNA|AK059581|CDS+3'UTR	-0.473656	0.813052	-0.313444	0.595829	-0.273288	0.273288	-0.307547	0.300964	-0.124846	0.124845	-0.347255	0.136858	-0.236567	0.876963	-0.214809	0.534783	-0.626048	0.21481	-0.284114	0.578126	-0.0734758	-0.244852	0.0734758	0.386161
Os01g0973200|COMBINER_EST|CI276041|6	2.06147	0.17735	0.00140572	-0.00140572	-0.267388	-0.413895	4.61069	0.815368	-0.0372629	-0.271246	-0.441915	0.0372634	0.652386	0.0719438	-0.0719438	-0.173005	0.0885825	-0.191018	0.000775814	-0.000775814	0.0241747	0.126091	-0.0228915	-0.0109949
Os10g0555700|mRNA|AK061068|CDS+3'UTR	3.07356	-0.531634	0.0816741	-0.0858321	0.34835	-0.0816736	0.179989	0.00466824	0.410192	-0.00466824	-0.0122528	-0.0398908	1.27529	0.799252	-0.0636172	-0.158326	0.0636172	-0.181577	0.00211	-0.00211	0.0216718	0.126139	-0.0237632	-0.0118942
Os05g0188600|mRNA|AK111527|CDS+3'UTR	-0.459594	-0.0151768	0.0151758	-0.125393	0.793425	0.261369	2.10319	0.0585728	0.321902	-0.426381	-0.0585718	-0.2746	-0.545554	-0.75613	0.379752	0.133905	0.0773191	-0.0773182	-0.508848	-0.0315056	-0.400243	0.0779581	0.355141	0.0315056
Os05g0147200|mRNA|AK064493|CDS+3'UTR	-0.515498	-0.0431614	-0.538487	0.0881558	0.0773258	0.0431604	0.132396	-0.132397	0.699038	0.153647	-0.221973	-0.160934	0.0206528	-0.161497	-0.0206528	-0.635101	0.353719	0.0977278	0.189569	0.116047	-0.237809	-0.118176	0.0386763	-0.0386772
Os01g0657100|mRNA|AK062362|CDS+3'UTR	0.331676	-0.0521278	0.0708775	-0.242935	0.0521274	-0.339125	-0.0296106	-0.167695	0.0607224	-0.164241	0.0296106	0.82865	0.54273	0.113032	-0.0208974	-0.0956626	0.0208979	-0.128294	0.00521231	-0.00521278	0.0147681	0.126361	-0.023725	-0.0133491
Os02g0126800|mRNA|AK071820|CDS+3'UTR	-0.481253	0.0330267	-0.0330267	0.210344	-0.0872097	0.29108	-0.308361	0.218054	-0.159751	0.334351	-0.139513	0.139514	-0.136838	0.354213	-0.225779	0.419342	-0.771563	0.136837	-0.614521	0.108993	-0.415107	0.0352297	-0.0352306	0.192904
Os11g0162300|COMBINER_EST|Os11g0162300|8	0.327425	-0.0126395	0.0126395	-0.288739	0.703995	-0.335592	0.0561147	-0.0561147	0.872733	-0.123923	0.109195	-0.0761671	0.474735	0.13131	-0.000777721	-0.0624175	0.000777245	-0.101123	0.00715065	-0.00715065	0.00953102	0.126895	-0.0228071	-0.0138106
Os01g0120800|mRNA|AK072604|CDS+3'UTR	-0.511737	0.295737	-0.496001	0.0858154	-0.0858154	0.197932	-0.0596523	0.0878105	0.124113	0.0596514	-0.337481	-0.233132	-0.401162	0.827264	0.147133	0.535378	-0.276211	-0.147132	0.0622921	0.301823	-0.0622921	-0.276495	-0.122687	0.121308
osa-miR156d|Os02|5'seq	0.00470257	0.0184174	-0.00470305	0.220113	-0.0216007	-0.0583773	-0.210526	-0.191794	-0.0724483	0.0724487	0.918103	0.128889	-0.235666	-0.185675	0.0387783	0.0298767	0.00175524	-0.00175476	-0.00680876	0.0239944	-0.00599718	0.0692453	-0.0385714	0.00599766
Os01g0611000|mRNA|AK060682|CDS+3'UTR	0.37397	0.426295	-0.140821	-0.0867949	-0.58784	0.0867953	-0.508416	-0.265433	-1.04688	1.29215	0.265433	0.820397	-1.293	1.49404	-0.347011	1.59478	-0.310619	0.310619	-0.837214	0.645472	-0.645472	1.72743	-1.3624	1.32567
Os03g0243900|mRNA|AK100431|CDS+3'UTR	0.104058	0.106561	-0.160658	0.556533	-0.795386	-0.104057	4.36372	0.378663	0.374013	-0.374013	-0.802716	-0.844861	0.213252	0.136463	0.0131292	-0.0324531	-0.0131292	-0.0721417	0.0139437	0.878148	-0.313025	-0.181697	-0.0139441	0.0225081
Os05g0594500|mRNA|AK067256|CDS+3'UTR	0.0907707	-0.139076	-0.0051918	-0.3914	0.108722	0.00519228	4.58246	0.735465	0.382263	-0.515597	-0.382264	-0.429827	0.162169	0.114908	0.0133772	-0.0286293	-0.0133772	-0.0683274	0.673333	-0.144566	-0.0669756	0.0669751	1.87045	-0.410018
Os08g0543200|COMBINER_EST|Os08g0543200|8	0.134468	-0.368609	-0.0829945	0.112839	0.0717878	-0.0717888	0.154607	-0.219518	-0.0402021	0.0402021	0.229781	-0.43224	0.0341086	0.935785	-0.149153	0.420679	-0.24017	-0.0341086	-0.232647	-0.050333	0.130874	-1.21243	0.209204	0.0503321
Os06g0568600|mRNA|AY660664|5'UTR+CDS	0.393231	0.263935	-0.06499	-0.433077	0.0649896	-0.446909	-0.379831	-0.422313	0.166643	0.183885	-0.166643	0.390506	-0.259849	0.157046	-0.0584855	-0.447692	0.058486	1.1016	0.892152	0.0461407	2.03343	-0.353672	-0.0503483	-0.0461402
Os08g0477100|mRNA|AK108679|CDS+3'UTR	0.186044	-0.0113816	0.199001	-0.213025	0.0113821	-0.228578	-0.00307274	-0.0429835	1.74024	-0.346565	0.073472	0.00307322	0.0590611	0.0607071	0.0140514	-0.0214987	-0.0140519	-0.0566263	0.0336838	-0.000481129	3.92767	-0.474615	-0.00300121	0.000481129
Os01g0780300|COMBINER_EST|Os01g0780300|8	0.0214214	-0.169477	0.0632973	-0.353083	0.0350738	-0.0214214	-0.0390391	-0.0763073	0.0390396	-0.0706716	0.320589	1.24762	0.536521	0.74114	-0.0754495	0.075449	-0.115507	-0.1549	0.0354905	-0.00197506	-0.000229359	0.141277	-0.00268459	0.000229359
Os01g0225100|mRNA|AK100398|CDS+3'UTR	-0.0368309	-0.40096	0.345633	-0.0866919	0.216476	0.03683	0.101901	-0.593279	0.09126	-0.091259	0.0982475	-0.228542	0.536542	-0.121489	0.553617	0.121489	-0.378946	-0.225112	0.649809	-0.149134	0.259912	-0.231023	0.149134	-0.406712
Os07g0682300|COMBINER_EST|CB647338|7	-0.105299	-0.111439	0.253648	0.422448	-0.823636	0.105299	-0.0207219	-0.0519681	0.0453544	-0.0470495	0.108407	0.0207219	-0.000601292	0.000601292	-0.0248632	-0.0550261	0.224071	0.832643	0.158442	0.425925	0.593332	-0.194645	-0.160198	-0.158442
Os01g0541700|COMBINER|CI419613|x	1.31244	0.13653	-0.136531	-0.546145	0.359293	-0.232448	0.668559	-1.04419	0.383594	-0.383593	0.867728	-0.955806	0.610677	0.968362	-0.518678	-0.54719	-0.317433	0.317433	1.27657	1.09608	-0.324129	-0.142868	-0.073657	0.073657
Os03g0752500|mRNA|AK063100|UTR	0.152806	-0.0128412	0.273386	-0.132054	0.0128412	-0.149037	0.00380707	-0.023118	0.0639496	-0.0166221	0.8816	-0.00380659	0.0303907	0.0375371	0.0127926	-0.0147676	-0.0127921	-0.0373263	1.06797	-0.114386	-0.0121098	0.136864	0.000335217	-0.000335217
Os01g0897300|mRNA|AK106167|CDS+3'UTR	-0.711674	-0.868539	0.322669	0.564598	-0.322668	0.327598	5.0869	1.41603	-0.0197711	-0.0417256	0.0197711	-0.0738502	0.0273471	0.0375414	0.0120339	-0.014966	-0.0120339	-0.0338497	0.437967	-0.038496	-0.0162945	0.134418	0.000988007	-0.00098753
Os05g0120000|COMBINER_EST|Os05g0120000|8	0.138192	-0.00942564	0.287771	-0.102523	0.00942612	-0.120325	4.68229	0.767224	-0.140379	-0.161322	-0.0999947	0.0999942	1.0873	1.60058	0.0110135	-0.0156155	-0.0110135	-0.0306187	0.389905	-0.0376625	-0.0205264	0.131479	0.00208473	-0.00208473
Os03g0726800|mRNA|AK101683|CDS+3'UTR	0.315977	0.351705	0.0194964	-0.231852	-0.459765	-0.0194964	-0.221539	0.274676	0.167247	-0.167247	-0.529505	1.77156	0.492327	0.152247	0.590239	-0.364412	-0.152246	-0.190748	0.598491	-1.27963	-0.133407	1.40712	-0.938801	0.133407
POsControl0047|art	0.00248337	-0.054698	-0.0708032	0.0413165	-0.00248337	0.0946107	-0.0233846	0.0378108	-0.0124111	0.00639915	-0.00639963	0.0258193	0.041295	-0.035593	-0.0535378	-0.0344181	0.0557108	0.0344186	-0.0630245	0.141224	-0.028419	0.0233302	-0.00612545	0.00612497
Os05g0510100|COMBINER_EST|AU029398|6	-0.313798	-0.181828	1.56181	0.381594	-0.318206	0.181828	0.0471401	0.100852	-0.146718	-0.210094	0.0520501	-0.0471401	0.0174255	0.0422606	0.00847769	-0.0124836	-0.00847769	-0.0226793	0.966226	-0.118412	-0.0310545	0.12287	0.00445318	-0.00445318
Os01g0934400|mRNA|AK058904|CDS+3'UTR	0.229159	0.0426407	-0.445121	-0.533127	0.0937476	-0.0426402	-0.172204	0.00649214	-0.00649261	-0.766269	0.31708	0.116929	-0.126237	0.61872	0.22186	-0.111086	-0.157131	0.111086	-0.114769	-0.228747	0.198559	-0.671601	0.545038	0.114769
Os12g0615400|mRNA|AK072988|CDS+3'UTR	-0.031229	0.0197668	-0.0197678	-0.109653	0.0924892	0.207469	-0.0987921	0.242504	-0.212807	0.473137	-0.113894	0.0987921	-1.46658	0.178566	-0.313993	0.342864	0.0625639	-0.0625639	0.0114012	-0.0114002	-0.109642	0.0180044	-0.0790033	0.0923252
Os03g0278900|mRNA|AK066019|CDS+3'UTR	0.0517149	-0.00653124	0.228368	-0.0628586	0.00653076	-0.0811992	0.364936	-0.0733995	-0.0757441	-0.134881	0.172273	0.0733995	0.175978	0.983872	0.00731087	-0.0073576	-0.00731087	-0.0167437	0.00957489	-0.0366917	-0.0421963	0.108832	0.00784349	-0.00784349
Os01g0869500|mRNA|AK070435|CDS+3'UTR	-0.096242	0.096241	-0.124121	0.231934	-0.212685	0.315746	-0.676905	0.420335	-0.0681047	0.276478	-0.0734139	0.0681038	0.0593452	0.207184	0.226473	-0.0593452	-0.318313	-0.296224	0.0496397	0.735127	-0.0195875	-0.256972	-0.0584106	0.0195866
Os06g0685700|mRNA|AB071299|CDS	-0.95763	-0.425278	0.0569038	-0.0409956	0.0409951	0.455279	1.75494	0.118011	-0.224777	-0.282758	0.455656	-0.118011	-0.542688	0.323911	-0.0854673	0.02952	-0.02952	1.22543	-0.266047	0.266047	0.874138	1.5808	-0.438961	-0.403531
Os09g0105400|COMBINER|CI330756|6	0.265385	0.458196	-0.515884	-0.787709	-0.265385	1.50603	-0.195972	0.103888	-0.103888	0.376252	0.18541	-0.826144	0.180769	0.507516	-1.54442	-0.180769	-1.09175	0.406374	-0.226889	0.504501	0.0138407	0.128646	-0.125784	-0.0138407
Os04g0404400|mRNA|AK112111|CDS+3'UTR	0.744679	-0.685426	0.720844	-0.220781	0.161577	-0.161578	0.598453	-1.38648	0.292626	0.21382	-0.21382	-0.401943	0.202537	-0.414222	0.0637474	-0.143648	0.156481	-0.0637474	0.677798	-0.568478	0.0234795	1.21123	-0.0234795	-0.122259
Os03g0271900|mRNA|AK103225|CDS+3'UTR	0.0327277	-0.00344467	0.10713	-0.0489082	0.00344467	-0.0672111	-0.0254025	-0.036459	0.025403	-0.0310698	0.348408	0.246545	0.000900269	0.0494814	0.00668287	-0.000900269	-0.0116405	-0.0159941	-0.0754995	0.0755	-0.233199	-0.0998559	5.72405	4.88083
Os02g0670900|mRNA|AK061649|CDS+3'UTR	-0.766358	0.662965	-0.247628	0.205847	-0.205847	0.409843	0.0845771	0.758546	1.357	-0.0845771	-0.552163	-0.65549	-0.000532627	0.0494962	0.00738907	0.000532627	-0.0119805	-0.0161901	-0.0556779	-0.0858326	-0.070013	0.0556779	2.49007	2.4736
Os02g0739900|COMBINER_EST|CI036243|6	-0.201153	-0.282022	0.0974798	0.147566	0.149899	-0.0974808	-0.203282	0.397779	-0.325401	-0.331951	0.684889	0.203282	-0.541044	0.110038	0.1102	0.682187	-0.576994	-0.110038	-0.497939	1.04893	-0.12942	0.12942	-0.186707	1.06202
osa-miR397b|Os02|5'seq	0.0187182	0.00649023	-0.00648975	-0.0458221	0.106309	-0.0695167	-0.0416174	0.000313282	-0.000313282	-0.015913	0.136126	0.0440307	0.028924	0.0292335	0.00301027	-0.0215092	-0.00301075	-0.0223503	-0.0349469	-0.0306015	0.0179152	0.0248222	-0.000934124	0.000934124
Os08g0520400|mRNA|AK102428|CDS+3'UTR	0.00327539	-0.00327539	-0.310576	0.078577	0.225463	-0.169236	-0.860107	0.113517	0.386247	-0.0897913	-0.254926	0.0897913	-0.398488	0.153011	-0.340256	0.291904	-0.15301	0.29257	-0.0583286	-0.0380821	-0.0777493	0.189519	0.0380812	0.106594
Os09g0322600|mRNA|AK070013|CDS+3'UTR	0.0189133	-0.000145435	0.0641403	-0.042829	0.000145435	-0.0563707	-0.0238147	-0.032001	0.0238147	-0.0316544	0.417424	0.305991	-0.00250387	0.0440965	0.00719881	0.00250387	-0.0183353	-0.0233302	-0.0155602	0.0372033	-0.0646019	0.0155602	0.94925	-0.155707
Os03g0225100|mRNA|AK070170|CDS+3'UTR	-0.148497	0.0985866	0.200281	0.49157	-0.623045	-0.0985866	-0.911136	-0.796473	0.574828	0.24106	-0.158892	0.158891	0.0728083	0.0364037	-0.464316	-0.0364037	0.274286	-0.497266	0.282617	-0.398806	-0.282617	0.633043	-0.797385	0.707798
Os01g0839100|mRNA|AK108227|CDS+3'UTR	0.0163617	-0.00208521	0.0618181	-0.039062	0.00208473	-0.0507746	-0.0221462	-0.0289054	0.0221467	-0.0327449	0.443017	0.326591	0.292408	-0.535677	-0.256214	0.0953789	-0.0953798	0.182922	-0.0896969	-0.107456	0.619883	0.673416	0.0329418	-0.0329423
Os05g0182000|COMBINER_EST|CI466251|6	-0.435906	0.996762	0.119487	0.519002	-0.44038	-0.119488	0.150895	0.79126	-0.315708	-0.150895	1.36219	-0.803959	-0.000257015	0.0380416	0.00482845	0.000256538	-0.0303588	-0.0358686	-0.0137019	0.063498	-0.00883436	0.00883484	0.0394678	-0.0387025
Os01g0889800|mRNA|AK104708|CDS+3'UTR	1.18576	0.567859	-0.0647278	-0.116819	0.0647278	-0.827126	0.0992336	-0.196835	-0.0992332	-0.153858	0.474918	0.214589	0.000776291	0.0369153	0.00356483	-0.000776291	-0.0345449	-0.0407777	-0.0852151	-0.101707	0.0282416	0.0213866	0.0684357	-0.0213871
Os05g0513400|mRNA|AK121638|CDS+3'UTR	0.106179	0.585142	-0.106179	-0.209531	0.891531	-0.28882	-0.188104	-0.193298	0.522484	-0.284106	0.310374	0.188105	0.00175762	0.0358672	0.00245476	-0.0017581	-0.0396633	-0.0460238	-0.0333118	-0.048975	1.35065	-0.120217	0.134193	0.0333114
Os01g0145200|COMBINER|CI541843|x	-0.30311	0.147227	0.135872	-0.308884	0.0366683	-0.0366683	0.291455	-0.677484	-0.19375	-0.698541	0.426032	0.19375	0.191916	-0.336776	0.269929	-0.191916	0.374294	-0.570893	0.228862	-0.566693	0.242984	-0.456504	0.0991602	-0.0991602
Os04g0353200|mRNA|AK120373|CDS+3'UTR	-0.262151	0.112139	-0.11214	0.274944	-0.735108	0.489539	-0.38877	-0.39271	-0.00570106	0.080164	0.133078	0.00570106	-0.204854	0.910921	0.0660319	0.13606	-0.464947	-0.0660319	-0.0832958	-0.0990763	0.141814	0.0124164	0.114418	-0.0124168
Os06g0493100|mRNA|AK063797|CDS+3'UTR	0.00139952	1.19209e-05	0.0792785	-0.0232472	-1.19209e-05	-0.042253	-0.00664663	-0.0320773	0.00664663	-0.0477853	0.509864	0.381032	0.165914	-0.0455809	-0.00881576	-0.0120726	0.00881576	0.517631	-0.0812702	-0.0967302	0.186312	0.00872421	0.134068	-0.00872421
Os07g0495000|mRNA|AK060721|CDS+3'UTR	0.367535	-0.513051	1.02348	0.0538282	-0.100611	-0.0538273	0.466611	-0.510375	0.283736	-0.322476	0.203033	-0.203034	0.0581827	-0.21996	0.604227	-0.0581818	0.433064	-0.40463	0.318304	-0.192097	0.285902	-0.602671	0.192096	-0.635402
Os11g0448400|mRNA|AB095094|CDS+3'UTR	-0.154056	0.582439	-0.271726	0.154056	-0.238267	0.326211	0.246334	-1.13729	0.115602	-0.22818	0.306717	-0.115602	-0.0437536	-0.636499	0.131166	0.0103159	0.310743	-0.0103159	-0.284649	0.0342464	0.0901451	-0.299735	0.0855923	-0.0342464
POsControl0020|genome	-0.00711775	0.00711823	-0.059185	-0.0408859	0.0433955	0.17705	-0.0160885	-0.0493236	0.0160885	-0.0384088	0.0435371	0.127634	1.95525	0.718636	-0.0108614	0.0108609	-0.140187	-0.0867486	-0.107516	0.0169044	-0.107444	-0.0169039	0.108567	0.037066
Os04g0382300|mRNA|AK104588|CDS+3'UTR	0.64051	-0.102799	0.80493	-0.0709963	0.0709953	-0.580427	0.920987	-0.18229	-0.808962	-0.847279	0.18229	0.933057	0.143713	-0.397573	1.34589	-0.143713	0.708441	-0.155559	1.26306	-1.05697	0.664743	-0.576492	0.576492	-0.751573
Os07g0644900|COMBINER_EST|Os07g0644900|8	-0.00687313	0.00687265	0.141601	-0.0545163	1.05423	-0.091352	-0.00256348	-0.00613499	0.002563	-0.04914	2.16537	0.170169	0.0230551	0.030406	0.00293112	-0.00293064	-0.0836654	-0.100893	-0.0745177	-0.097014	0.427642	-0.00383377	0.231088	0.00383377
Os03g0742800|mRNA|AK069015|CDS+3'UTR	-0.585255	-0.138119	-0.0102725	0.229877	0.0102725	0.354248	-0.233904	0.233904	0.883892	-0.291678	-1.01066	0.403234	-0.126567	-0.438383	0.624202	0.126567	-0.592452	0.383003	-0.0484414	-0.229822	0.275524	-0.0123544	0.0123544	0.94924
Os03g0563400|COMBINER_EST|CI418557|6	0.151634	0.120798	-0.120798	-0.177455	0.174263	-0.144368	0.436526	-0.0407648	0.310143	0.0362811	-0.0362811	-0.0566139	0.650432	0.0750027	-0.0750032	-0.178794	0.413881	-0.198629	-0.0689301	-0.0298371	0.0430064	0.0794082	-0.0149689	0.0149689
Os02g0661500|mRNA|AK068317|CDS+3'UTR	0.0438375	-0.0283403	-0.303158	-0.329714	0.241304	0.0283403	0.430511	-0.0369978	0.325958	0.0369978	-0.0440097	-0.0622315	0.686295	0.0625286	-0.0898218	-0.203975	0.478707	-0.0625291	-0.0651479	-0.0269785	0.121175	0.437033	-0.0140719	0.0140719
Os02g0106800|mRNA|AK060675|CDS+3'UTR	-0.444195	-0.0470696	-0.0188456	0.0721798	0.0188446	0.0680075	-0.452608	0.532378	-0.882505	0.0649982	-0.0649982	0.115218	-0.0536199	-0.151975	0.0536194	0.0735374	-0.152198	0.883767	0.226447	-0.123096	-0.112076	0.65194	-0.822429	0.112076
Os07g0204900|mRNA|AK065213|CDS+3'UTR	-0.864127	0.358467	-0.482427	0.283562	0.39912	-0.283563	-0.111432	-0.326422	0.70778	0.111432	0.346409	-0.433948	-0.734743	0.270937	0.281116	-0.243436	0.243437	-0.770659	0.728487	-0.405314	0.443576	-0.0744472	-0.0204406	0.0204406
Os01g0776800|mRNA|AK101996|CDS+3'UTR	0.0333118	0.369274	-0.740341	0.776479	-0.0333123	-0.177725	0.342667	-0.0919094	0.39668	0.0919094	-0.126293	-0.140495	0.809852	0.0798664	-0.0798664	-0.220365	0.385095	-0.228429	0.137613	-0.79337	3.62877	1.21003	-0.408713	-0.137613
Os03g0325400|mRNA|AK064647|UTR	-0.69343	-0.0293942	-1.4829	0.0293942	0.175518	0.185393	0.183247	0.590471	-0.671863	-0.183247	-1.36196	0.449533	0.731856	-0.0101814	-0.396136	0.59721	0.0101814	-0.600937	-1.99804	0.256226	2.78645	1.23077	-0.256225	-0.742116
Os03g0372900|mRNA|AK100417|CDS+3'UTR	2.0786	-0.0710616	-0.0720763	-0.0170374	0.462212	0.0170369	1.8244	-0.234069	1.83287	-0.141513	0.00650024	-0.00650072	0.856011	0.0839834	-0.0839834	-0.236727	0.362919	-0.245245	-0.0459523	-0.0114756	0.0466614	0.0924859	-0.0100517	0.0100522
Os01g0374400|COMBINER_EST|Os01g0374400|8	0.474789	0.145016	-0.242054	-0.180758	0.31328	-0.145015	0.372882	-0.0217996	0.363141	0.0217996	-0.0777459	-0.0902495	0.876544	0.0845742	-0.0845747	-0.242469	0.351649	-0.251595	-0.0426445	-0.00895166	0.0473719	0.0947728	-0.00978088	0.00895119
Os04g0593400|COMBINER_EST|CI422315|0	0.180682	-0.180682	-0.574194	-0.509089	0.202702	0.320186	0.264432	-0.117064	0.428177	0.117064	-0.178326	-0.190711	0.890631	0.084981	-0.0849814	-0.245883	0.339353	-0.255092	-0.0405025	-0.00737667	0.0468764	0.0959845	-0.010468	0.00737715
Os11g0126900|mRNA|AK069257|CDS+3'UTR	0.462965	0.0729756	-0.206714	-0.0729756	0.25744	-0.219719	0.139561	-0.267941	-0.139561	-0.486032	1.12981	0.239502	0.901371	0.0844917	-0.0844917	-0.249055	0.66991	-0.274974	-0.0377641	-0.00576591	0.0463748	0.098001	-0.0106053	0.00576591
Os08g0526200|mRNA|AK071263|CDS+3'UTR	-1.51671	0.849977	-0.318408	0.987046	-0.192617	0.192617	-1.12778	1.07628	-0.310836	0.886045	-0.147123	0.147123	-0.371797	0.931242	-0.45261	0.355872	-0.122087	0.122087	-0.498782	0.33532	-1.0009	-0.234753	0.357556	0.234753
Os01g0850400|mRNA|AJ575220|5'UTR+CDS	0.0264006	-0.562439	-0.590095	0.595474	0.0965514	-0.026401	0.253892	0.0702233	-0.0702233	0.134411	-0.998911	-0.267157	0.642384	0.232284	-0.179731	0.17973	-0.591825	-0.993716	-0.213469	0.526623	-0.161577	0.945094	0.161577	-0.254475
Os05g0487300|mRNA|AK064162|CDS+3'UTR	0.0131702	-0.21065	-0.151539	0.222447	0.285883	-0.0131702	-1.75863	0.614922	0.265377	-1.30215	0.219741	-0.219741	0.909561	0.0846629	-0.0846629	-0.24973	0.287633	-0.258017	-0.210106	-0.0106134	0.0106134	0.242919	-0.18243	0.0328698
Os03g0624600|mRNA|AK062675|CDS+3'UTR	0.596859	0.148535	-0.241999	-0.184768	0.348348	-0.148536	0.301945	-0.0141511	0.354213	0.0141511	-0.0806088	-0.0935202	2.60135	-0.307085	0.0255327	-0.0255322	0.374305	-0.154992	-0.0272937	0.000574589	0.0433698	0.106077	-0.0129128	-0.000574112
Os01g0897800|mRNA|AY288943|CDS+3'UTR	-0.588753	-0.0287323	0.0287333	-0.144197	0.461259	0.114262	-0.0947905	0.0947905	0.613506	-0.265319	-0.353753	0.535862	0.849026	-0.443157	-0.0381212	0.0381212	0.0957642	-0.107125	0.438972	-0.344388	0.0579233	-0.20639	0.532108	-0.0579224
Os02g0202000|COMBINER_EST|CI420687|0	0.603632	0.140343	-0.199934	-0.140343	0.339253	-0.158199	0.281593	-0.0120044	0.34503	0.0120044	-0.0762086	-0.0901794	0.887588	0.0844545	-0.0844541	-0.240848	0.24507	-0.246673	-0.0211053	0.00314474	0.0425496	0.111813	-0.0132923	-0.00314474
Os02g0761100|mRNA|AK070404|CDS+3'UTR	-0.832369	0.328612	-0.61131	0.0217876	-0.0217876	0.12081	-0.824935	0.259022	-0.0180531	0.0180521	-0.399094	0.143406	0.48706	0.0689354	-0.0689354	0.194853	-0.280165	-0.822681	-0.651525	0.703906	-0.923249	0.142132	-0.142131	0.471763
Os05g0304100|mRNA|AK101238|CDS+3'UTR	0.204951	-0.137372	-0.271911	0.158006	-0.452117	0.137372	0.13429	-0.13429	0.601278	0.451679	-0.194194	-0.209922	0.561212	-0.0764742	-5.38826e-05	0.439017	-0.13153	5.38826e-05	0.308619	-0.544624	0.204201	0.361955	-0.407741	-0.2042
Os09g0324200|mRNA|AK109621|CDS+3'UTR	-0.0730429	-0.108078	0.0730434	0.302618	-0.670638	0.0817833	0.313858	0.22314	-0.22314	-0.415475	-0.897246	0.466797	-0.0385342	-0.794774	-0.0104213	0.313786	0.0104218	0.624191	-0.676591	-0.659759	0.0420351	0.202718	-0.0420351	0.58826
Os01g0597600|COMBINER_EST|AU056136|7	0.621489	0.149694	-0.176651	-0.174484	0.331353	-0.149693	0.225362	-0.0222692	0.318222	0.0222692	-0.0757303	-0.0938139	0.816398	0.0790415	-0.079042	-0.215003	0.18646	-0.217486	-0.00684738	0.00591612	0.0397835	0.123191	-0.0143251	-0.00591612
Os02g0702600|mRNA|AK102549|CDS+3'UTR	-1.36759	0.0874777	-1.0214	0.300976	-0.0874777	0.232189	-0.973221	1.26379	-0.636279	0.545952	-0.0438929	0.0438929	1.45978	-0.472958	-0.0902872	0.0902872	-0.841999	0.434795	-1.12963	1.00045	-0.359234	0.0512633	-0.0512638	1.2101
RC7	0.0391178	0.0449491	-0.00653458	-0.0105238	0.0065341	-0.0249486	-0.0431871	0.00221014	-0.0255318	0.00863886	-0.00221062	0.0393629	0.0383167	-0.0383167	-0.0780411	-0.0945339	0.0752811	0.195343	-0.0178118	-0.0135484	0.0235972	0.00634718	0.0670404	-0.00634718
Os01g0899200|mRNA|AK108736|CDS+3'UTR	0.527897	0.066412	-0.066412	-0.191742	0.228339	-0.234001	0.208479	-0.00181532	0.291601	0.0018158	-0.04145	-0.063767	2.07577	-0.0860415	0.0580254	-0.0580249	0.273973	-0.0639467	-0.0019455	0.0019455	0.0323744	0.126173	-0.0191603	-0.00923395
Os01g0549400|mRNA|AK122104|CDS+3'UTR	-0.691366	0.262041	-0.81369	0.239007	-0.239006	0.265654	-0.395076	0.334602	0.299103	0.218279	-0.592753	-0.218279	0.114174	1.05697	-0.408334	0.465717	-0.974492	-0.114173	-0.839465	0.444972	-0.599351	0.107677	-0.107677	0.688957
Os07g0506700|mRNA|AK073959|CDS+3'UTR	-0.188017	0.436718	0.0014925	0.0688534	-0.01476	-0.00149155	1.99501	0.0634251	0.595618	-0.102551	-0.0634251	-0.784194	-0.0360007	-0.446051	-0.0800567	0.635902	0.310495	0.0360012	0.05161	-0.0711832	0.18882	-0.601042	0.275822	-0.051609
Os09g0444700|mRNA|AK120833|CDS+3'UTR	0.693599	0.0175209	-0.440494	-0.295747	0.465094	-0.0175204	-0.23493	0.228646	0.950187	0.165701	-0.20412	-0.1657	-0.00477982	0.00477886	-0.42934	0.220438	-0.3134	0.261106	0.0319519	0.0256882	-1.84865	0.269846	-0.571034	-0.0256891
Os08g0434100|mRNA|AB052844|5'UTR+CDS	-0.581288	0.404942	-1.13769	0.15509	-0.15509	0.263805	4.99244	1.77853	0.272249	-0.277394	-0.272249	-0.299661	-0.0445666	-0.472142	0.442541	0.461791	-0.542456	0.0445666	-0.245333	0.546772	-0.149431	-0.0347333	0.0347333	0.358878
Os03g0146800|mRNA|AK121746|UTR	0.201933	-0.206631	0.148321	-0.14832	1.60545	-0.668098	1.56299	-1.56299	2.87964	-2.92593	2.12671	-3.16132	-0.739078	-1.27311	1.9481	0.734479	2.00695	-0.734479	2.01332	-0.978548	0.978548	-2.42236	1.38221	-2.2886
Os07g0512000|mRNA|AK108133|CDS+3'UTR	0.409155	0.0160227	-0.0160222	-0.272205	0.125229	-0.272048	0.743639	-0.619946	0.0754294	-0.0754299	0.458171	-0.561191	0.552199	0.101785	-0.0334358	-0.111634	0.0334363	-0.138805	0.00517416	-0.00517416	0.0179443	0.126691	-0.0233741	-0.0135674
Os10g0510000|mRNA|AK070531|CDS+3'UTR	1.7836	-0.343266	-0.143326	0.628496	0.131463	-0.131463	0.0565081	-1.9643	0.0148048	-0.0148048	0.627575	-0.159755	-0.440141	0.499187	-0.0757971	0.577199	-0.390981	0.0757971	-0.315411	0.645189	-1.59189	1.04265	-1.09373	0.315411
Os07g0112600|mRNA|AK109561|CDS+3'UTR	0.0100579	-0.280684	-0.140884	0.0609684	-0.0100579	0.52037	-0.0618153	-0.000373364	0.000373364	0.390625	-0.3867	1.78538	-0.361403	0.0503244	-0.123602	0.167104	-0.0503235	0.159006	-0.180322	0.176564	-0.41224	2.0854	-0.176564	1.68351
Os11g0469000|COMBINER_EST|AU029311|7	1.10928	0.568061	-0.374581	-0.191332	-0.486699	0.191332	-0.0394192	0.0394182	-1.04033	-0.0901661	0.38302	0.339087	0.170992	0.922661	-1.42333	-0.170992	-1.32866	0.681527	-0.130369	0.13037	0.207946	0.25649	-0.329855	-0.367746
Os02g0771600|mRNA|AK066805|CDS+3'UTR	-0.047801	-0.356957	0.561374	0.683249	-0.00430727	0.00430727	0.0684266	-0.0178814	0.165193	-0.0133209	0.0133209	-0.02	4.64219	4.95397	0.00431919	-0.0499206	-0.00431967	-0.0870624	0.00931168	-0.00820971	0.00820923	0.129677	-0.0210094	-0.0141573
Os01g0962700|mRNA|AK119199|CDS+3'UTR	-0.596655	0.575989	0.233006	0.980754	-0.512608	-0.233006	1.02549	-0.096621	0.732098	-1.14503	0.0966215	-1.37412	0.328672	0.135309	0.00694847	-0.0437098	-0.00694799	-0.0813627	1.65334	-0.266034	-0.0624475	0.0624475	1.54673	-0.338879
(+)E1A_r60_a135	2.15233	-0.734033	0.737042	-1.02969	0.427274	-0.427274	1.36145	-0.578217	0.973448	-0.0667973	0.0667954	-1.32384	1.74375	0.0524921	-1.11247	-0.738296	0.104349	-0.0524912	0.564678	-0.746479	0.923805	-0.564678	0.942368	-0.938498
Os01g0905200|mRNA|AK067779|CDS+3'UTR	0.228167	-0.0140109	0.170234	-0.228517	0.0140114	-0.280573	5.09182	2.20061	-0.1342	-0.276348	0.1342	-0.284938	0.0330377	-0.0330377	-0.145684	-0.188613	0.156049	0.426057	0.00716066	-0.0183878	-0.00716066	0.123038	1.87827	-0.343139
Os02g0775200|mRNA|AK069984|CDS+3'UTR	-1.03352	0.203691	-0.343357	0.204679	-0.0367298	0.0367289	-0.0735025	0.370741	0.0735025	0.684725	-0.234127	-0.195681	0.195256	-0.0381145	-0.140427	0.216598	-0.425957	0.0381145	-0.353893	0.569769	0.0355053	-0.0355063	-0.265095	0.45934
Os12g0209300|COMBINER_EST|Os12g0209300|8	0.201281	-0.0106273	0.173928	-0.23635	0.0106268	-0.250185	0.721715	-0.172596	0.070127	-0.0552921	0.0267887	-0.0267887	0.101869	0.0841408	0.0118761	-0.0251508	-0.0118756	-0.0600762	0.0311952	0.000579834	2.84466	-0.420126	-0.00460959	-0.000580311
Os03g0131100|mRNA|AK100046|CDS+3'UTR	-0.18732	-0.132058	0.223605	0.132058	-0.351005	0.23897	-0.119015	-0.130718	0.229147	0.932975	-0.0856457	0.0856447	-0.171491	0.501142	-0.0722513	0.448307	-0.236812	0.0722508	0.126008	-0.335207	1.42894	-0.126008	0.485141	-0.333171
Os06g0267500|mRNA|AK060434|CDS+3'UTR	0.19989	-0.0447044	-0.110732	0.0447054	-0.293543	0.313766	-0.43508	-0.0768557	0.533702	0.0286226	-0.0286236	0.267622	0.223073	-0.292841	0.217958	0.146897	-1.61476	-0.146897	0.185039	0.111322	0.89242	-0.282447	-0.111322	-0.22868
Os05g0158700|mRNA|AK101414|CDS+3'UTR	-0.413243	-0.601215	0.52016	0.791121	0.152622	-0.152622	0.000394344	0.00616455	-0.000393868	-0.0981822	0.0299091	-0.0468197	0.0436425	0.0425053	0.0120535	-0.0197864	-0.012053	-0.0494604	-0.202964	0.0709109	0.470879	-0.466359	-0.0709105	0.154109
Os04g0173300|mRNA|AK069921|CDS+3'UTR	-0.690846	-0.869807	0.920277	0.333697	-0.333698	0.47819	-0.0610137	-0.0917234	0.0723648	0.0263681	0.0557127	-0.0263681	0.341139	0.603247	0.40046	-0.55435	-0.660094	-0.341139	-0.141388	-0.183956	1.89377	-0.495813	0.141388	0.338316
Os02g0140500|mRNA|AK067920|CDS+3'UTR	0.144879	0.143603	-0.143603	-0.313092	-0.538229	0.691276	-0.0445628	0.0445633	0.166915	0.441485	-0.430533	-0.518156	-0.485244	-0.263243	-0.467315	0.879611	0.263242	1.37219	1.52924	0.304394	2.39587	-0.712846	-0.305422	-0.304394
Os09g0425900|mRNA|AY224518|CDS	-0.00879574	-0.0974498	0.357493	0.00879574	-0.0607061	0.211166	-0.0289206	-0.0548224	0.0289206	-0.0493112	0.123338	0.0316978	0.537216	0.89334	-0.0378971	0.0378976	-0.152362	-0.178908	0.0401526	-0.00703907	-0.00862932	0.137488	0.000193119	-0.000193119
Os01g0695300|mRNA|AK099451|CDS+3'UTR	0.462412	-0.521278	0.00614452	-0.370302	-0.00614548	0.0434465	1.6672	-0.0121641	-0.38242	0.181836	-0.124765	0.0121641	0.307573	-0.33707	-0.0172443	-0.0858717	0.0172434	0.128208	0.0395002	-0.71568	-0.0638943	0.653322	0.159515	-0.0394993
osa-miR169i|Os08|5'seq	0.0356712	0.024272	-0.00742435	-0.0251398	0.00742435	-0.0512228	2.73474	0.470714	-0.0959558	-0.103798	-0.0739775	0.073977	0.0298605	0.0254488	0.00652838	-0.025238	-0.00652838	-0.0240693	-0.0146565	-0.00447607	0.0234122	0.0523739	-0.0145206	0.00447559
Os11g0537900|COMBINER|CI105468|6	0.131833	-0.00857019	0.289735	-0.0969524	0.00857067	-0.114519	5.17005	0.795904	-0.105774	-0.171739	0.0463352	-0.0463352	0.0227633	0.0380464	0.00918722	-0.0172033	-0.00918675	-0.0279417	0.0357308	-0.0152969	-0.0204449	0.129258	0.00241041	-0.00240994
Os12g0164800|COMBINER_EST|CI156047|6	-0.114109	0.239943	-0.454156	-0.0344892	0.113331	0.0344887	-0.128332	0.128332	0.556098	0.734573	-0.606186	-0.516457	0.0203371	0.0393653	0.00819778	-0.0166407	-0.00819778	-0.0253305	-0.0232391	0.00149155	-0.151594	-0.00149155	0.269171	0.459029
Os07g0120900|mRNA|AK073714|CDS+3'UTR	-0.155678	0.464882	-0.59219	0.316366	-1.27372	0.155679	0.280555	0.413539	-0.110937	-0.115576	0.0491338	-0.0491338	-0.00443935	0.708318	0.00443935	-0.357867	-0.683419	0.739386	-0.120158	0.778332	-0.482416	-0.331857	0.120158	0.43451
Os11g0578700|mRNA|AK102056|CDS+3'UTR	-0.550431	-0.642566	0.297692	0.0610447	-0.0610447	0.778367	-0.141725	-0.157196	0.937136	-0.28516	0.141725	0.264591	-0.0128493	0.0128493	-0.0224581	-0.0418291	0.0717249	0.68771	0.57457	-0.069037	-0.0313964	0.119102	0.00508738	-0.0050869
Os03g0333300|mRNA|AK063858|5'UTR+CDS	-0.364466	0.182991	0.2356	0.161426	-0.161426	-0.511019	0.513518	-0.0525637	0.0525637	-0.577224	0.562084	-0.419874	0.0311909	-0.343875	0.459243	-0.0311909	0.661092	-0.104548	0.293427	-0.00738049	-0.0170231	-0.56173	0.00738049	0.577262
Os08g0527300|mRNA|AK121686|CDS+3'UTR	-0.762799	-0.0414672	-1.09749	0.806919	0.629159	0.0414672	-0.854475	0.319999	-0.268591	0.342178	-1.43678	0.268591	-0.119251	-0.0855322	-0.0625858	1.05581	0.0625854	1.06469	-0.0274129	0.0143218	-0.163162	-0.0143213	0.449894	0.738965
Os11g0602300|mRNA|AB118011|5'UTR+CDS	-0.373188	0.258357	-0.13389	0.13389	-0.545681	0.144001	0.314587	-0.490525	0.252249	-0.252249	0.28471	-0.649253	0.0715198	-0.938687	-0.0280943	0.423738	-0.119695	0.0280943	-0.371542	0.601639	-0.327189	0.32295	0.279046	-0.279046
Os03g0380600|COMBINER_EST|Os03g0380600|8	0.0403066	-0.00535297	0.194526	-0.05759	0.00535297	-0.0762157	-0.110677	-0.122657	0.99009	-0.255954	0.207351	0.110677	0.00644779	0.0482149	0.00541592	-0.00585794	-0.00541592	-0.0135312	0.00447655	-0.0398602	-0.0424762	0.103467	0.0125976	-0.00447655
Os03g0704400|mRNA|AK101297|CDS+3'UTR	-1.38842	0.424847	-1.35432	0.0683417	-0.0683422	0.518135	-0.481781	0.48092	0.575151	0.344508	-1.08651	-0.344508	-0.494189	0.381457	0.718968	-0.381458	0.88593	-0.401501	-1.49129	0.088335	-0.29856	0.893042	0.625892	-0.088335
Os04g0166300|mRNA|AK064066|UTR	0.0352707	-0.00413179	0.142838	-0.0518913	0.00413132	-0.0708222	2.75271	-0.62558	-0.0993519	-0.154839	0.197545	0.0993524	0.00297832	0.0485663	0.00465345	-0.00297832	-0.00796938	-0.0132079	-0.0510464	-0.0899038	-0.088222	0.0510464	0.748134	1.42542
Os12g0471100|mRNA|AK069404|CDS+3'UTR	0.629763	0.718322	0.0583663	-0.111721	-0.0583658	-0.130669	-0.024147	-0.0347395	0.0264082	-0.0291185	1.46729	0.024147	0.00189209	0.0494294	0.0053997	-0.00189161	-0.00901461	-0.0134687	0.168729	-0.340456	-0.302732	-0.168729	6.08858	5.35163
Os03g0569900|mRNA|AK119985|CDS+3'UTR	0.0315437	-0.00347662	0.0997877	-0.048017	0.00347614	-0.0661688	-0.0412869	0.0349712	-0.0349717	-0.0899501	0.291843	0.191234	0.00103712	0.0488701	0.00587702	-0.00103712	-0.0101209	-0.014441	0.536641	-0.798138	-0.662724	-0.53664	3.61721	2.79958
Os06g0622700|mRNA|AK107021|CDS+3'UTR	-0.0492039	0.343162	-0.469845	0.136922	-0.575598	0.0492039	0.194976	-0.489119	0.334773	-0.194977	0.453514	-0.743262	0.521769	-0.50986	0.776526	-0.309791	0.309791	-0.729707	0.956863	-0.609797	0.0387669	-0.0387678	0.1415	-0.810589
Os05g0263200|COMBINER_EST|Os05g0263200|8	0.0265961	-0.00287485	0.0754037	-0.0448365	0.00287485	-0.0616307	-0.0244803	-0.0333223	0.0244808	-0.0299239	0.379269	0.275141	-0.00165701	0.0488672	0.00703239	0.00165701	-0.0116611	-0.0163984	-0.0159025	-0.0433245	-0.0155458	0.0951061	0.0524883	0.0155458
Os07g0191200|mRNA|D31843|CDS+3'UTR	-0.291783	-0.214645	0.181815	0.0855637	0.205815	-0.0855627	0.0148954	0.474262	-0.102596	-0.70533	0.249565	-0.0148964	-1.94106	-1.72557	0.887943	-0.887943	3.05194	2.38989	0.836814	-0.17783	-0.0494037	0.0494032	0.597623	-0.0802727
Os02g0108500|mRNA|AK063089|CDS+3'UTR	0.491394	0.698105	0.071928	-0.071928	-0.543809	-0.530142	0.0150552	0.338141	-0.17275	-0.0189281	-0.0150547	1.22761	-0.460933	0.585956	-0.273915	0.273916	-0.800093	0.911229	-0.658843	-0.539253	0.0456514	0.160707	-0.0456514	0.292922
Os01g0551000|mRNA|AK071219|CDS+3'UTR	-0.0221729	-0.0446143	0.0221734	-0.0824232	4.10778	2.87227	-0.230934	0.00394106	0.397326	0.659546	-0.00394154	-0.509039	-0.02247	0.02247	0.618278	0.274507	-0.0385165	-0.0437808	0.771811	-0.181186	-0.0340729	0.0340729	1.30231	-0.208357
Os06g0204400|mRNA|AK100462|CDS+3'UTR	0.0289736	-0.0613174	0.552793	-0.05972	0.535567	-0.0289736	0.272434	-0.399108	0.932829	-0.272435	0.423446	-0.574758	0.0394373	-0.537661	0.210391	-0.0394382	0.059186	-0.539442	0.521988	-0.268249	0.506332	-0.347329	0.268249	-0.351442
Os11g0264300|mRNA|AK068456|CDS+3'UTR	0.0151429	-0.00185871	0.0613217	-0.0392771	0.00185871	-0.0503244	-0.0211573	-0.0269365	0.0211568	-0.0323353	0.446136	0.330817	-0.00500441	0.0333395	0.00500441	0.138651	-0.0299482	-0.0355263	-0.0680981	-0.0862308	0.0102396	0.0380425	0.0626321	-0.0102401
Os05g0417300|mRNA|AK073207|CDS+3'UTR	-0.644281	0.397008	-0.203177	0.453547	0.122911	-0.122911	-0.0296421	0.199107	-0.966359	1.19553	-0.113106	0.0296421	-0.793314	0.365947	0.321446	-0.307068	-1.02326	0.307067	0.846058	0.398846	-0.204476	0.204476	-0.842731	-0.624421
Os04g0630000|mRNA|AK060199|CDS+3'UTR	-0.190845	0.410027	-0.346596	0.190845	0.269008	-0.20095	-0.00321102	0.160616	0.00321102	-0.074894	0.376034	-0.176704	-0.565146	0.790018	-0.106251	0.809515	0.0374722	-0.0374718	-0.0309868	-0.0145292	0.717483	-0.661641	0.252179	0.0145292
Os06g0726200|mRNA|AK104020|CDS+3'UTR	1.17495	-2.28341	3.11196	-1.17495	1.36825	-1.89242	1.8888	-0.627964	0.888438	-1.11781	0.567643	-0.567643	0.132032	-0.00610971	0.0100031	0.00610924	-0.031188	-0.0379739	0.413268	-0.198242	0.0335765	-0.033577	0.0411968	-0.0655508
Os09g0514400|mRNA|AK098845|CDS+3'UTR	0.000680923	0.016304	-0.101637	-0.112663	-0.000681877	0.302673	0.00655079	0.00704861	0.0604572	-0.00655079	-0.267011	-0.216985	0.12879	0.0154829	0.178798	-0.0890465	-0.126661	-0.0154829	-0.017087	0.0170879	-0.130206	-0.0917616	0.0596399	0.175608
Os03g0226300|mRNA|AK111731|CDS+3'UTR	0.0027504	-0.000360489	0.0716968	-0.0449605	0.000360489	-0.0427122	-0.0151997	-0.0181193	0.0151997	-0.0380721	0.507992	0.382081	-0.00289583	0.0242529	0.00289631	0.241663	-0.0596499	-0.0684314	-0.0793514	-0.0953279	0.164548	0.00930881	0.126014	-0.00930881
Os12g0598900|COMBINER|CI222854|6	2.17145	0.338481	-0.606363	-0.338482	-0.837109	2.02473	-0.267374	-0.135812	0.0464735	-0.0464735	1.61513	0.0577216	1.28669	0.451966	-1.27253	-0.127835	-1.69798	0.127835	-0.0937285	0.739656	0.093729	1.01027	-1.00855	-1.03239
Os10g0420200|mRNA|AK110922|CDS+3'UTR	-0.240484	0.323042	0.240484	0.324325	-0.643102	-0.682377	-0.0442486	0.0442481	-0.242555	-0.29548	0.277296	0.148383	-0.00945854	0.0111914	0.00945854	0.419088	-0.081409	-0.0928888	-0.076963	-0.0932198	0.252705	0.0021863	0.16352	-0.00218678
Os04g0517700|COMBINER_EST|Os04g0517700|8	-0.00207281	0.00315237	0.10112	-0.0490479	0.00207329	-0.0365005	-0.0397854	-0.45544	0.730631	-0.569527	0.168606	0.0397854	0.00716352	0.0241313	-0.007164	-0.0109916	0.0271616	-0.106767	-0.0750322	-0.091506	0.301845	-0.000545025	0.182966	0.000545502
Os04g0446600|mRNA|AK106628|CDS+3'UTR	-1.06432	0.200503	0.247881	-0.795442	0.195028	-0.195028	-0.408103	-0.245605	0.245605	0.500797	0.330756	-0.424002	0.0191827	0.0321517	0.00230551	-0.00230551	-0.0708118	-0.0857792	1.06144	1.11961	-0.345458	-0.701997	-0.0240231	0.0240231
Os07g0510200|mRNA|AK069383|CDS+3'UTR	0.0325885	0.559052	0.0950775	-0.080298	-0.032588	-0.0690098	-0.105835	-0.0044241	-0.105338	0.0044241	0.235081	0.698774	0.052352	0.6831	-0.0523515	0.0774507	-0.138486	-0.154912	-0.0729551	-0.0927858	0.401863	-0.0040679	0.222964	0.00406742
Os02g0625500|mRNA|AK059188|CDS+3'UTR	-0.20002	-0.0404272	0.21665	0.0758543	-0.00640774	0.00640774	0.284658	-0.125567	0.277661	-0.23183	0.125567	-0.211856	-1.9557	0.749388	-0.219026	0.237091	0.116727	-0.116726	-0.0780468	0.0567341	0.375907	-0.586819	0.0893278	-0.056735
Os10g0495100|mRNA|AK059574|5'UTR+CDS	-0.00759077	0.00719404	-0.00719404	0.746888	-0.144712	0.254621	0.253615	-0.0607686	0.0607681	0.40178	-0.872116	-0.530689	0.570075	0.0714736	-0.0714741	-0.161469	0.428447	-0.184635	-1.16904	-1.01297	0.348723	1.11939	0.639289	-0.348723
Os08g0491100|mRNA|AK060215|CDS+3'UTR	-0.723984	0.395828	-1.25973	0.184966	-0.184966	0.631457	-0.0812273	0.778177	0.0812268	-1.10154	0.523583	-0.0904732	0.630008	0.07377	-0.0737696	-0.173968	0.425971	-0.189711	0.0663071	0.722182	-0.633616	-0.600446	-0.0663066	0.659008
Os04g0185100|mRNA|AK119406|CDS+3'UTR	0.148003	0.563133	-1.02512	-0.26206	0.432315	-0.148003	-0.34252	0.34252	0.634282	-1.19578	0.990835	-2.1795	-0.0533366	-0.630345	0.393858	0.383532	0.0533366	-0.718991	0.0395069	-0.0395069	0.562614	-0.606754	0.461328	-0.727524
Os08g0277900|mRNA|AK072643|CDS+3'UTR	-0.18964	0.0584974	-0.0584974	0.201661	-0.124319	0.341805	-0.426381	0.49018	-0.983244	0.24999	-0.24999	0.261491	0.00658798	-0.336182	0.369733	-0.00658798	-0.173952	0.105299	-0.0168667	0.185753	-0.73665	0.134888	-0.698584	0.0168657
Os03g0100900|mRNA|AK061783|CDS+3'UTR	0.157081	0.277903	-0.477525	0.0154052	-0.0154047	-0.358445	0.4009	-0.0440869	0.325934	0.0223103	-0.0223098	-0.0880241	-0.366361	-1.01834	0.655213	0.129071	-0.129071	1.05325	0.970952	0.16389	-0.209943	0.0883164	-0.305384	-0.0883164
Os10g0422200|mRNA|AK103743|CDS+3'UTR	0.0757113	-0.123827	-0.0757117	-0.0937877	0.248971	0.305135	0.3401	-0.0937648	0.389042	0.0937653	-0.125192	-0.139574	0.797808	0.0802793	-0.0802798	-0.217296	0.398763	-0.222581	-0.0543394	-0.0198627	2.59066	1.19341	-0.0112858	0.0112863
Os02g0642200|mRNA|AK105194|CDS+3'UTR	0.385727	0.143473	-0.206848	-0.174775	0.28538	-0.143474	0.410078	-0.0115519	0.667075	0.0115523	-0.0511909	-0.0647039	0.827097	0.0818438	-0.0818438	-0.226698	0.388699	-0.232633	-0.0516272	-0.0168562	6.89811	3.90439	-0.0105114	0.0105109
Os05g0405000|mRNA|AJ004966|CDS+3'UTR	0.23201	-0.71775	0.1285	-0.311654	0.666384	-0.1285	0.610731	-0.132883	0.472946	-0.659491	0.132881	-0.201773	-0.0173798	-0.334469	0.889004	0.0173798	0.447636	-0.0788689	0.122095	-0.0574245	0.142241	-0.200436	-0.119953	0.0574245
Os04g0686300|mRNA|AK070132|CDS+3'UTR	0.178845	-0.520021	0.235024	-0.220016	0.15998	-0.159979	0.515281	-0.31853	0.280602	-0.280602	0.395433	-0.418888	0.263287	-1.2849	0.237646	-0.438856	0.471801	-0.237646	0.308132	-0.325016	0.0464106	-0.0464106	0.410957	-0.639765
osa-miR167b|Os03|Mature	0.126873	0.070713	-0.0838981	-0.0768747	0.0748272	-0.0707135	0.0693474	-0.00214863	0.126099	0.00214911	-0.0567408	-0.0315213	0.385427	0.0709906	-0.0709906	-0.113701	0.107962	-0.132532	-0.0344934	-0.0124383	0.0124383	0.0497136	0.351005	-0.0470529
Os01g0778500|COMBINER|CI411050|0	0.529308	0.145843	-0.244515	-0.184447	0.328109	-0.145843	0.164314	-0.203626	0.625224	0.526177	-0.164314	-0.288991	0.421215	-0.422327	0.259111	-0.0794621	-0.372143	0.0794621	-0.0379248	-0.00648594	0.0487947	0.0986886	-0.00925684	0.00648546
Os06g0709500|COMBINER|CI436641|6	2.0484	-0.732213	-0.253487	-0.197701	0.1977	0.4814	0.339476	-0.847239	0.512443	-0.446065	1.08237	-0.339476	0.811816	-0.0143585	-0.186161	-0.351314	0.482673	0.014358	-0.373619	-0.0237465	-0.237459	0.0237465	0.0549479	0.612617
POsControl0043|art	0.0331492	0.0289826	-0.0437326	-0.0289826	0.112322	-0.0491333	-0.00789785	0.0555344	-0.0105419	0.00789738	-0.0326333	0.151404	0.0117812	0.410791	0.116352	-0.0117812	-0.0695019	-0.118087	0.250332	-0.0643973	0.00190449	0.0500217	-0.0130591	-0.00190449
Os04g0218600|mRNA|AK103472|5'UTR+CDS	0.583963	0.147542	-0.243197	-0.186316	0.345979	-0.147542	0.269137	-0.0586352	0.384572	0.0586348	-0.126829	-0.13856	0.918112	0.0859289	-0.0859289	-0.251497	0.305371	-0.257767	-0.0304565	-0.00221062	0.0472956	0.104746	-0.0107751	0.00221062
Os04g0578800|mRNA|AK072395|CDS+3'UTR	0.513842	0.0659175	-0.321509	-0.268806	0.326008	-0.0659175	-0.0918508	-0.442739	1.35933	-0.213567	0.64259	0.0918508	0.65559	-0.290199	0.438382	-0.312304	0.214288	-0.214288	-0.673733	0.255616	-0.096447	0.0964465	0.586539	-0.297374
Os10g0356600|COMBINER|CI321280|1	0.119718	-0.119718	0.910521	-0.243482	0.824837	-0.404348	0.555697	-0.555697	0.645098	-1.31734	0.762828	-0.817282	0.470412	-1.01177	0.937543	-0.470412	1.33673	-0.85207	0.0420198	-1.42727	-0.0111022	-1.48586	0.339236	0.0111022
osa-miR167g|Os03|Mature	0.0442114	0.0387311	-0.07795	-0.0349069	0.0349069	-0.0411639	0.025876	0.000105381	0.00963068	-0.000105858	-0.0915742	-0.0644417	0.0486436	0.00937557	-0.0565071	-0.0831227	-0.00937509	0.148381	-0.0357599	-0.0048666	-0.00233316	0.0527825	0.00233364	0.214878
Os10g0518300|mRNA|AK099732|CDS+3'UTR	-0.513906	0.290136	-0.368481	0.188535	-0.0739203	0.0739203	-0.501938	0.205955	0.0370922	0.207373	-0.147305	-0.0370922	0.246811	-0.0642586	-0.0545702	0.20033	0.017868	-0.017868	-0.0157986	0.156837	-0.0377312	0.00545883	0.11236	-0.00545883
Os02g0261400|COMBINER_EST|Os02g0261400|8	0.621788	0.149354	-0.203663	-0.180678	0.343554	-0.149354	0.134498	-0.134498	1.36731	-0.302318	1.56987	-0.388805	0.867445	0.0833659	-0.0833664	-0.232664	0.287727	-0.120027	-0.0556827	-0.0360141	0.00341654	0.0773759	-0.00341702	0.164726
Os06g0145300|COMBINER_EST|Os06g0145300|8	0.717459	0.237308	-0.280405	-0.266891	0.250804	-0.237309	0.371294	0.0882783	0.204342	-0.0882783	-0.266517	-0.282146	0.789589	0.0219536	-0.0219531	-0.28826	0.191813	-0.192802	-0.0122581	0.00526619	0.04316	0.120956	-0.0134249	-0.00526619
Os11g0641300|COMBINER_EST|Os11g0641300|8	0.284813	-0.18924	-0.517369	-0.515305	0.18924	0.278501	0.148932	-0.109231	0.109231	-0.200486	-0.171218	0.547947	-0.166077	-0.895724	2.64374	0.166077	-0.208742	1.92036	-0.210929	-0.197397	0.231826	0.373565	-0.112119	0.112119
Os12g0618400|mRNA|AK107860|UTR	-0.610627	1.00925	-0.281292	0.86019	-0.438375	0.281292	-0.283047	0.655161	-0.272275	0.616138	-0.351645	0.272275	0.445643	0.073596	-0.119187	0.330788	-1.0468	-0.073596	-0.566324	0.0272865	-0.20366	0.018867	-0.0188675	0.205397
Os09g0442800|mRNA|AK071116|CDS+3'UTR	0.113	-0.945532	-0.0204206	-0.216915	0.750066	0.020421	-0.279441	-0.754592	1.17918	-0.224054	0.538369	0.224054	1.4533	-0.764682	-0.26851	0.50227	-0.386159	0.268511	-1.11348	-0.0887403	0.162926	0.0887408	0.461805	-0.20206
Os02g0816500|mRNA|AK120302|CDS+3'UTR	0.0429354	-0.00590706	0.00590706	-0.185185	0.16552	-0.105032	0.537789	-0.138254	0.138254	-0.224088	0.392593	-0.257213	0.174721	-0.170022	0.170022	-0.243421	0.312858	-0.320721	0.250868	-0.190777	0.277185	-0.547227	0.0852852	-0.0852861
Os05g0506800|COMBINER|CI434600|0	2.6905	-1.07536	-0.11741	-0.336562	0.117411	0.42609	1.71416	-0.28446	0.30019	0.0202684	-0.0202684	-0.0421824	0.728047	0.075911	-0.0759106	-0.188182	0.142073	-0.191462	-0.000968456	0.000968456	0.0331683	0.1281	-0.019721	-0.00957584
Os07g0458800|mRNA|AK111873|CDS+3'UTR	1.11962	-0.983474	1.01592	0.074955	-0.074955	-0.56615	0.191816	0.00692654	0.263809	-0.00692654	-0.0409937	-0.063982	1.39531	-0.991807	0.0609097	-0.160736	-0.0609102	0.145967	-0.356117	-0.250605	0.091229	0.208785	-0.091229	0.244769
RC4	0.0324168	0.0337152	0.00362587	-0.0192995	-0.00362587	-0.0309796	-0.0218515	-0.0155859	-0.00754738	0.0798464	0.00754738	0.0492477	-0.0419955	-0.132692	0.130833	0.089128	-0.0665231	0.041996	-0.00520754	0.0870471	0.00520754	0.0187311	-0.0255637	-0.0247912
Os02g0810900|mRNA|AK070982|CDS+3'UTR	1.48374	-0.0762677	0.0762682	-0.124088	0.306415	-0.119369	4.8114	0.637527	0.124083	-0.124083	-0.144284	-0.170265	2.52749	-0.210611	0.0463471	-0.0463471	0.2042	-0.0590525	0.00291729	-0.00291729	0.026226	0.127555	-0.0230432	-0.0127878
Os01g0276800|mRNA|AK102926|CDS+3'UTR	0.00875473	0.036027	-0.253086	-0.00875473	-0.155703	0.0742922	-0.487822	0.163268	-0.102553	0.12483	0.102552	-0.142599	-0.1041	0.0927706	0.035594	0.117384	-0.035594	-0.519487	0.147275	0.246172	0.00781822	-0.00781727	-0.0469971	-0.284228
Os05g0572900|mRNA|AK103180|CDS+3'UTR	0.355004	-0.0466175	0.046618	-0.25712	0.0654292	-0.337131	1.20793	-0.806863	0.213864	-0.213864	-0.264996	0.679084	0.563021	0.0909357	-0.0474977	-0.127262	0.0474977	-0.149474	0.00492716	-0.00492668	0.0213528	0.126997	-0.0232906	-0.0139513
osa-miR164d|Os02|3'seq	-0.0700221	0.460084	0.137126	-0.289848	-0.13799	0.0700221	0.318732	0.883221	-0.093843	0.093843	-0.126153	-0.680708	0.244305	0.947196	-0.300589	-0.351085	-0.244305	0.782533	-0.253912	0.108922	-0.404257	0.236422	0.561284	-0.108922
Os02g0673500|mRNA|AK073183|CDS+3'UTR	0.319693	-0.0429153	1.15652	-0.381708	0.0429158	-0.329123	0.106265	-0.00649405	0.198407	-0.00357914	0.00357962	-0.0262718	0.509624	0.113782	-0.0206513	-0.0877938	0.0206509	-0.116463	0.00687742	-0.00687742	0.0170655	0.126793	-0.0222797	-0.014596
Os01g0348800|mRNA|AK062553|CDS+3'UTR	0.317012	-0.0240488	0.0240493	-0.301291	0.0500846	-0.305748	0.0899396	-0.0104542	0.182633	-0.00663567	0.00663614	-0.0239725	0.474372	0.124425	-0.00978088	-0.0699577	0.00978041	-0.102028	0.00788689	-0.00788689	0.0149336	0.127852	-0.0217996	-0.0146217
Os02g0201500|COMBINER_EST|CI453125|1	-0.364537	-0.00237846	0.250183	0.00237799	0.248286	-0.267926	0.300896	-0.405506	0.594531	-0.356163	0.643567	-0.300896	-0.100582	-0.407903	0.100583	-0.595121	0.160385	0.578234	-0.443371	0.0299549	-0.0299544	0.087637	0.727045	-0.200253
Os02g0822600|mRNA|AK104610|CDS+3'UTR	-0.20668	-0.00852108	-0.0960274	0.189001	0.279278	0.00852013	0.171257	-0.0663099	-0.0147543	-0.319232	0.0147543	0.087162	0.0134974	-0.0134974	0.828498	-0.720526	0.925317	-0.523845	0.389836	-0.307603	-0.139605	-0.174	0.2873	0.139605
Os08g0470000|COMBINER|CI478654|x	0.220257	-0.0578909	0.0578914	-0.319237	0.494376	-0.351723	0.0386701	-0.0237732	0.133144	-0.0193024	0.0172248	-0.0172253	0.294609	0.133827	0.00607586	-0.0425816	-0.00607538	-0.0767837	0.867416	0.49774	-0.0609899	0.0609899	-0.0898018	-0.0844235
(+)E1A_r60_a22	-0.766518	1.21504	-1.85645	0.766516	-2.40835	1.21504	-1.57808	1.57808	-1.81463	1.7197	-2.15639	1.7197	-1.16849	1.48314	-3.39602	1.16849	-2.54286	1.40298	-2.04774	1.39865	-1.37599	1.39865	-1.70217	1.37599
Os10g0351500|mRNA|AK102659|CDS+3'UTR	0.220609	-0.00850582	0.142954	-0.261823	0.0085063	-0.274031	4.89414	0.3119	0.0363989	-0.0950871	-0.0363984	-0.0783577	0.166019	0.113883	0.00992346	-0.0311117	-0.00992346	-0.0646353	1.30818	-0.142261	0.00853109	0.135662	-0.0131798	-0.00853157
Os10g0407100|mRNA|AK066741|CDS+3'UTR	-1.02004	0.0472088	-0.0112047	0.0607109	0.0112038	-0.499402	-0.205676	0.000988007	0.39027	-0.00098896	0.281493	-0.298079	0.0129342	-0.0129342	-0.0594506	0.50569	1.19613	-0.250197	-0.195111	0.431108	-0.0794058	-1.18786	0.118525	0.0794058
Os11g0670800|COMBINER|CI337534|6	0.0950842	1.01108	-0.127592	-0.102026	0.0165572	-0.0165577	0.267062	0.282025	0.0397797	-0.0397792	-0.137166	-0.190643	0.337586	0.447008	0.078269	-0.078269	-0.222512	-0.26905	0.340046	-0.374555	3.63183	-0.518888	1.70331	-0.340046
osa-miR531|Os11|Mature	0.823618	0.154188	-0.0851402	-0.369795	0.0851393	-0.104281	0.176779	-0.506596	-0.593984	-0.176779	0.58373	0.851283	0.205555	-0.0498905	-0.914757	-0.789297	0.0498915	0.225573	0.576016	-0.240644	0.240645	0.744932	-0.305806	-0.500801
Os03g0311000|mRNA|AK064126|CDS+3'UTR	-0.0629168	0.293634	-0.337527	0.556834	-0.102204	0.0629163	-0.283516	-0.284596	0.132504	0.167091	-0.132504	0.468202	-0.399361	0.0402637	-0.0402637	0.482032	-0.13297	1.13474	0.348957	0.430204	2.10258	-0.348956	-1.14642	-1.14439
Os12g0538700|mRNA|AK063610|CDS+3'UTR	0.176858	-0.00753355	0.250588	-0.181145	0.00753355	-0.195675	-0.014082	-0.0441585	0.0483437	-0.0402088	0.0905132	0.014082	0.0412211	0.0398002	0.0107193	-0.0204792	-0.0107193	-0.0464897	0.0406628	-0.00176811	2.70358	-0.419968	-0.000881672	0.000881672
Os01g0723200|mRNA|AK063794|CDS+3'UTR	-0.501489	0.678457	-0.180396	0.245054	0.0475025	-0.0475025	0.0720501	-0.0105276	0.0837803	0.0105286	-0.0794745	-0.572928	-0.308752	1.67621	-0.117807	1.26267	-1.24926	0.117807	-0.588836	0.396145	-0.00986004	-1.15053	0.00986004	0.198148
Os03g0836000|mRNA|AK063598|CDS+3'UTR	0.00435829	-0.119246	-0.00435829	0.0257053	0.295524	-0.0665579	0.0700836	-0.0112762	-0.0251293	0.0112762	0.0890293	-0.271314	0.0345898	0.185715	0.421455	-0.144871	-0.0345907	-0.239532	-0.201784	0.131614	0.0450792	-0.108252	0.243409	-0.0450783
Os09g0410400|mRNA|AK072004|CDS+3'UTR	0.0639925	-0.0926228	0.49647	0.0551019	-0.0551024	-0.156088	5.02058	1.3617	0.000573158	-0.0107384	-0.000573158	-0.092814	0.0274558	0.0365124	0.00876761	-0.0172296	-0.00876808	-0.031446	0.0399923	-0.0110064	-0.0132976	0.132594	0.0013833	-0.00138283
Os01g0884200|mRNA|AK064579|UTR	0.0653939	-0.0821576	0.77897	0.429135	-0.0653944	-0.190785	4.72016	1.25209	-0.0957675	-0.160248	0.0462785	-0.0462785	0.0244131	0.0372338	0.00818729	-0.017777	-0.00818682	-0.0281959	-0.0457869	-0.0974922	-0.100899	0.0457864	1.31856	0.639657
Os07g0147500|mRNA|AK062172|CDS+3'UTR	0.0590835	-0.0768485	0.753063	0.395455	-0.059083	-0.176305	-0.0491271	-0.0669885	0.806033	-0.153038	1.3366	0.0491266	0.0214195	0.0383272	0.00731468	-0.0180535	-0.00731421	-0.0251703	0.0530219	0.0774913	-0.0769949	0.0703578	-0.0530224	-0.058825
(+)E1A_r60_a104	0.0871391	0.189177	-1.06929	-0.0871391	-1.56209	0.353563	-0.474508	0.559748	-0.474508	0.880877	-1.33411	0.47451	-0.245951	0.781971	-2.69057	0.245953	-1.77381	0.630928	-1.174	0.666906	-0.550364	0.550364	-0.698542	0.6409
Os04g0312300|COMBINER|CI276250|6	1.62167	-0.209939	-0.396857	-0.750959	0.209939	1.40172	0.789022	-0.665355	-0.0295286	-0.767375	0.608717	0.0295286	-0.212345	0.467463	-0.32907	-0.0182381	0.0182385	1.01108	-0.00693512	-0.235353	0.00693512	0.249816	0.118928	-0.133187
Os04g0548300|mRNA|AK063594|CDS+3'UTR	-0.693279	0.0684004	-0.034111	0.130304	0.00981522	-0.00981617	0.0277677	-0.0277681	0.97511	0.139715	-0.146903	-1.15438	-0.0777416	0.589616	0.0777421	0.738012	-0.927943	-0.940934	-0.212151	0.108863	0.329129	-0.862915	0.491098	-0.108863
Os02g0823300|mRNA|AK099915|CDS+3'UTR	0.0684433	-0.000636101	-0.0760326	-0.10458	0.000637054	0.0617533	0.047101	0.0711041	-0.047102	-0.108807	0.162846	-0.3461	-0.492225	-0.00429249	-0.0711117	0.281387	0.135197	0.00429249	-0.289539	0.454443	-0.242873	-0.1243	0.924993	0.1243
Os03g0724600|mRNA|AK063718|CDS+3'UTR	-0.539051	0.553223	0.23034	-0.161516	-0.442073	0.161516	-0.156621	-0.391913	0.679384	0.276509	-0.398698	0.156621	-1.79438	0.38265	-0.157129	0.4862	-0.130598	0.130598	-0.468288	0.0638647	-0.860875	0.544514	0.0628519	-0.062851
Os04g0413000|COMBINER_EST|Os04g0413000|8	-0.691838	-0.740785	0.255676	0.142655	-0.142655	0.864414	-0.0250778	-0.036479	0.0250773	-0.0304656	0.281844	0.184888	0.00724363	0.0467172	0.0040555	-0.00784302	-0.00405502	-0.012918	0.0070653	-0.0400066	-0.0426822	0.101322	0.00959015	-0.0070653
Os05g0150500|COMBINER_EST|Os05g0150500|8	-0.633509	-0.678347	0.241259	0.0852575	0.635726	-0.085258	0.0126033	0.129019	1.51572	-0.676751	-0.0126028	-0.108409	0.00646782	0.0481234	0.00398064	-0.00578308	-0.00398064	-0.0116467	0.00337553	-0.0406628	-0.0417557	0.099824	0.0148726	-0.00337601
Os06g0320300|mRNA|AK071655|CDS+3'UTR	0.0375309	-0.0044384	0.156607	-0.0528541	0.00443792	-0.0719667	0.0435934	0.138391	-0.0891747	-0.143428	0.879154	-0.0435934	-0.352207	0.665898	0.389127	-0.176259	0.176259	-1.30192	0.306948	-1.05144	-0.469407	0.499076	0.72334	-0.306948
Os03g0621700|mRNA|AK109821|CDS+3'UTR	0.034987	-0.0036149	0.132067	-0.050962	0.0036149	-0.0698853	0.475211	-0.626251	1.44539	-0.780626	1.82844	-0.475211	0.00301695	0.0488334	0.00409603	-0.00301695	-0.00670242	-0.011529	1.09951	-0.724404	-0.545698	-0.411788	1.30449	0.411788
Os05g0569900|mRNA|AK069416|5'UTR+CDS	-0.155301	0.0125465	-0.0561237	0.563781	-0.0125461	0.049058	-0.279626	0.512071	1.16376	-0.278129	0.278129	-0.407186	-0.0356975	1.09455	-0.197924	0.483854	0.0356975	-0.840719	-0.034049	0.03405	-0.220925	-0.0652943	2.44973	1.72981
Os05g0559400|mRNA|AK061439|CDS+3'UTR	0.0656796	-0.440803	0.71985	-0.00244045	0.00244141	-0.222269	-1.32264	-0.0244312	0.108038	0.176054	-0.149023	0.0244312	-0.199151	-0.0934944	0.631838	0.112594	-0.332643	0.0934935	0.511383	-1.2705	-0.332494	-0.248725	0.802963	0.248725
Os04g0513900|mRNA|AK058333|CDS+3'UTR	0.0279217	-0.00319624	0.0790858	-0.045557	0.00319576	-0.063014	-0.146677	-0.154909	0.736146	-0.25237	0.248394	0.146677	-0.000401974	0.0492206	0.00603008	0.000401974	-0.00945091	-0.013968	-0.0535698	-0.08286	-0.057847	0.0535698	0.32847	0.379653
Os01g0808400|mRNA|AK112112|CDS+3'UTR	2.58879	-0.379309	0.0934324	-0.0232067	0.0232067	-0.039475	-0.0238557	-0.0316038	0.0238562	-0.0286369	1.1645	0.12027	-0.00496864	0.0441976	0.00241613	-0.00241566	1.53847	-0.151232	-0.0189905	-0.0461364	-0.0140967	0.088594	0.0535316	0.0140972
Os12g0128600|mRNA|AK120379|CDS+3'UTR	-0.570866	0.123929	-0.094204	0.0942049	-0.369276	0.17631	0.288789	0.14716	-0.0190182	0.0190172	-0.0543823	-0.157288	-0.388112	-0.0265069	0.177593	0.0399661	0.0265069	-0.45605	-0.0118761	0.711447	-0.14391	-0.354112	0.393263	0.0118761
Os01g0290100|mRNA|AK069735|CDS+3'UTR	-0.131325	-0.0192118	-0.182438	0.0192118	0.0750256	0.106503	0.0823202	0.250882	-0.0823202	0.0940905	-0.120149	-0.27294	-0.114205	-0.0423679	0.0423679	0.173944	-0.0434742	0.151525	-0.0188007	0.0188856	0.0090704	-0.0360155	0.0494757	-0.0090704
Os03g0775300|mRNA|AK100507|CDS+3'UTR	-0.687457	0.314299	-0.156959	0.053154	-0.0531549	0.0710382	0.102876	0.522401	-0.793644	0.0956564	-0.336397	-0.0956564	-0.832364	0.288352	-0.288352	0.77355	-1.23272	0.695967	-0.0688996	0.301247	0.0688996	-0.298129	-1.08971	0.101616
Os02g0316900|mRNA|AK070114|CDS+3'UTR	0.00613737	-0.00961494	0.392884	0.319131	-0.00613785	-0.0569353	-0.0206327	-0.0253391	0.0206327	-0.0315332	0.449962	0.335753	0.000713348	0.0376492	0.00306797	-0.000713348	-0.0254631	-0.0315475	-0.0737209	-0.091732	0.0150805	0.0285482	0.0635624	-0.0150805
Os07g0493400|COMBINER_EST|Os07g0493400|8	0.277878	0.98581	-0.346335	-0.277878	-0.68985	0.511999	0.789274	-0.0483851	-0.322393	-0.374861	0.124823	0.0483851	-1.63612	-1.60129	-0.0922775	0.0922775	0.148881	0.688392	-0.0783935	-0.0498276	0.592865	-0.717952	0.0498271	0.225076
Os09g0249700|mRNA|AJ243828|CDS+3'UTR	-0.0383091	0.112868	0.0232029	-0.0232029	0.100797	-0.0374651	0.000574112	0.0111599	0.155417	-0.000575066	-0.139445	-0.146115	0.160448	-0.122327	0.0799971	-0.0799971	0.128617	-0.120146	-0.00551319	-0.0659485	0.0544338	0.0687933	0.00551319	-0.0603409
Os02g0640200|mRNA|AK069773|CDS+3'UTR	-0.291745	0.274537	0.407564	-0.274537	0.564657	-0.457808	-0.177758	0.0295691	0.915251	-0.0295691	0.533902	-0.420668	-0.320026	0.513155	0.320026	0.645122	-0.515035	-0.522437	0.310334	-0.297956	-0.254204	-0.344666	0.254204	0.372949
Os08g0465800|mRNA|AB056060|CDS+3'UTR	0.36931	-0.84175	0.807714	-0.429372	0.222357	-0.222358	-0.873423	0.0457249	-1.80804	-0.0457258	0.695691	1.22145	-1.03017	0.125279	-1.2072	1.605	0.334775	-0.125279	-1.19723	-0.161933	0.161933	1.12176	-0.47494	0.654169
Os03g0624800|mRNA|AK100295|CDS+3'UTR	-0.694085	0.837086	-0.263588	0.176956	0.568596	-0.176957	0.427332	-0.398548	0.842204	-0.473269	-0.139519	0.139519	1.8737	-0.0715756	0.0715752	0.549523	-1.03502	-0.563112	0.0611272	0.0244231	-0.639607	-0.17571	-0.0244226	0.292078
Os02g0105400|mRNA|AK103257|CDS+3'UTR	-0.482624	-0.481955	0.498271	0.722074	-0.223179	0.22318	-0.0124512	-0.0139408	0.0124512	-0.0396767	0.52294	0.39783	0.0130711	0.0347099	0.00183392	-0.00183439	-0.0536833	-0.0646329	-0.075305	-0.0919294	0.231714	0.00273228	0.156904	-0.00273275
Os06g0730600|mRNA|AK070316|CDS+3'UTR	0.210369	-0.210368	0.417624	-0.437763	0.754677	-0.420389	-0.153991	0.415246	-0.352042	-0.410356	1.50046	0.153991	0.0156388	0.033977	0.00187254	-0.00187254	-0.0591378	-0.0715246	-0.0729432	-0.0896859	0.276443	6.91414e-05	0.186171	-6.86646e-05
Os05g0466000|mRNA|AK064529|UTR	0.000430107	0.379662	-0.10811	-0.00042963	0.505677	-0.285157	-0.0929179	0.0929174	-0.473971	-0.378682	0.302856	1.46101	-0.00274277	0.0118079	0.00274277	0.320646	-0.0864468	-0.0999279	-0.125396	0.0619726	0.166533	-0.164476	0.0973215	-0.0619721
Os01g0728100|mRNA|AK070946|CDS+3'UTR	-0.157209	0.472554	0.22247	0.157208	-0.58278	-0.620166	-0.00545263	-0.00698328	0.00545263	-0.0450463	0.556417	0.425738	0.136939	0.840759	0.00264215	-0.00264168	-0.0717344	-0.0874429	-0.0705433	-0.0900254	0.376775	-0.00441504	0.214745	0.00441551
Os03g0812300|mRNA|AK108409|UTR	-0.0124927	-0.000207424	0.779145	0.650641	0.000207424	-0.0361257	-0.00226974	-0.00406837	0.00227022	-0.0470724	0.637356	0.913782	0.0255413	0.0309277	0.00310755	-0.00310755	-0.0791416	-0.0963087	-0.0711131	-0.0942717	0.425172	-0.00556326	0.233285	0.00556326
Os12g0152800|mRNA|AK071572|CDS+3'UTR	-0.0662966	-0.0275373	0.586308	0.366778	0.0275378	-0.168634	0.426572	-0.0563164	0.254723	0.0260897	-0.0260901	-0.0374413	0.55144	0.0708084	-0.0708084	-0.156981	0.438978	-0.176307	-0.0743566	-0.0387254	0.0434332	0.0711775	-0.0149274	0.0149274
Os01g0886200|mRNA|AY551913|CDS+3'UTR	2.68397	0.457805	-0.694307	-0.106843	-1.13342	0.106843	0.42696	-0.0470519	0.280784	0.0322733	-0.0322738	-0.0537276	0.614211	0.0726476	-0.0726481	-0.169291	0.438081	-0.181267	-0.0710101	-0.0354481	0.0437536	0.0739684	-0.0139742	0.0139737
Os08g0564300|mRNA|AK121506|CDS+3'UTR	0.139719	0.0874109	-0.0874109	-0.164699	0.149635	-0.179299	1.77582	-0.285271	1.46615	-0.0843525	0.00940085	-0.00940085	0.556661	-0.0396905	0.0396905	-0.300715	0.319334	-0.304914	1.12318	-0.60666	0.374798	0.587266	-0.401106	-0.374797
Os07g0636900|mRNA|AK102097|CDS+3'UTR	-0.449172	-0.538033	0.155119	0.406521	-0.135339	0.135339	0.227248	-0.227247	0.620456	0.63364	-0.23738	-0.254297	0.717504	0.0775471	-0.0775471	-0.192887	0.428245	-0.197567	-0.116106	-0.0815334	-0.00755501	0.0264411	0.00755501	0.232232
Os08g0236700|COMBINER_EST|CI442539|6	-0.00745297	-0.275764	0.00745344	0.642456	-0.354945	0.217174	0.967041	-0.158142	0.783187	-0.517702	-0.430498	0.158142	0.388988	-0.288074	0.0226388	-0.579384	0.352992	-0.0226388	-0.337741	-0.303803	0.120133	0.333634	-0.120133	0.227859
Os03g0764300|mRNA|AK068541|CDS+3'UTR	-1.60357	0.074563	-0.16072	0.336322	-0.074563	0.114518	-1.04682	-0.0597777	0.78977	0.402844	-0.501776	0.0597773	-0.054368	0.377908	0.104034	0.0543675	-0.793722	-0.910167	-0.0793972	-0.0124416	0.921175	0.369015	0.0124421	-0.388053
Os07g0599600|mRNA|AK070771|CDS+3'UTR	0.0466366	-0.183687	0.166028	0.244187	-0.0466371	-0.470308	0.386202	-0.0596967	0.311101	0.0596972	-0.365132	-0.378527	0.822767	0.081986	-0.081986	-0.223463	0.408682	-0.226892	-0.0517583	-0.0114017	4.15309	2.40602	-0.0104761	0.0104761
Os05g0112000|mRNA|AF272860|CDS	0.0667844	-0.224163	0.00416994	0.0790143	-0.00416994	-0.283971	0.382338	-0.0264969	0.348681	0.0264964	-0.0713444	-0.0838399	0.757809	-0.00726652	-0.146512	0.00726652	0.305597	-0.327079	-0.0489244	-0.0155935	5.92536	3.81061	-0.00968266	0.00968266
Os08g0502700|mRNA|AK065126|CDS+3'UTR	0.076139	-0.238137	0.213407	0.503119	-0.0761385	-0.526728	0.371251	-0.0236926	0.352004	0.0236931	-0.0759025	-0.0875864	0.743454	-0.0422907	0.0422902	-0.372715	0.417973	-0.147838	-0.0456057	-0.0125728	0.0496225	0.0923643	-0.00884485	0.00884438
Os04g0183500|COMBINER_EST|CI276824|6	-1.16487	0.719847	-1.1344	0.460436	-0.336239	0.33624	0.064826	-0.0648255	0.257276	-0.264491	-1.84637	0.164276	0.8913	0.0860205	-0.0860205	-0.244162	0.374222	-0.248965	-0.0189624	0.176857	0.0189624	0.0644083	-0.0396342	-0.0230579
Os01g0717000|mRNA|AK062152|CDS+3'UTR	0.307936	-0.886316	0.645484	-0.601352	0.223135	-0.223136	-1.01338	-0.444891	-0.320866	1.13613	0.320865	0.809825	-0.287136	0.287136	-0.352891	0.423284	-0.577586	0.572639	-1.56638	0.610866	-1.57528	2.03864	-0.605196	0.605196
osa-miR169o|Os11|Mature	0.437915	0.128072	-0.158766	-0.139367	0.212383	-0.128072	0.0995798	-0.0605402	0.87326	0.0283575	-0.0496488	-0.0283575	0.480641	-0.0357103	-0.16611	-0.245843	1.39934	0.0357103	0.0550899	-0.0581489	0.000193119	0.00392437	-0.000193119	-0.0172944
Os01g0616800|mRNA|AK111368|CDS+3'UTR	1.71767	-0.0767145	0.0326858	0.148093	-0.0326853	-0.139867	-0.299547	-0.641605	0.299547	0.482213	0.553053	-0.389994	0.921855	0.0872793	-0.0872793	-0.252594	0.33326	-0.257802	0.134737	1.00187	-0.0262871	0.0262866	-0.0854425	-0.0720272
Os03g0431100|mRNA|AK058643|CDS+3'UTR	-1.42316	0.289252	-1.23912	0.000905037	-0.000905037	0.510745	-0.229419	0.604784	0.0950584	0.562244	-0.0950584	-0.160254	-0.429786	1.05788	-0.911887	0.763113	-0.197028	0.197028	-0.249393	0.353047	-0.921297	0.448913	-0.288644	0.249393
Os10g0189200|COMBINER|CI330756|6	0.470575	0.258666	-0.437293	-0.258666	-0.277858	1.21862	0.0955949	0.143415	-0.0955944	0.401017	-1.18983	-1.20106	0.657606	0.471311	-1.38253	-0.309387	-0.413265	0.309387	-0.324738	0.324737	0.591738	0.896488	-0.504324	-0.493587
Os04g0303300|COMBINER|CI427075|x	0.309074	-0.147566	-0.00409269	0.00409222	0.128941	-0.218803	0.0887852	0.0974751	-0.0456543	0.0456548	-0.857403	-1.18182	0.510218	-0.211319	-0.96724	-1.12923	1.05848	0.21132	0.117507	-0.404471	-0.0813274	0.0813274	0.588915	-0.286963
(+)E1A_r60_a107	1.63018	-0.775568	0.967951	-1.14976	0.656954	-0.656954	1.32346	-0.520771	1.44358	-0.324079	0.324079	-0.928049	1.73423	0.11223	-0.610804	-0.644932	0.201714	-0.11223	0.673477	-0.720579	1.15859	-0.673477	1.07744	-0.810911
Os08g0485400|mRNA|AK100705|CDS+3'UTR	-0.0525603	-0.464074	0.819529	-0.243511	1.78132	0.0525608	0.116501	-0.165889	0.177828	-0.145362	-0.1165	0.678538	0.721467	-0.0891609	0.125123	-0.148306	0.0891609	-0.418102	-0.0191216	0.00315619	0.0473657	0.116318	-0.0114202	-0.00315619
Os03g0241900|mRNA|AK111568|CDS+3'UTR	-1.54916	0.194633	0.194633	-0.120978	-0.0892553	0.0892553	0.132245	-0.0953956	-0.268704	0.689901	0.0953956	-1.59956	-0.303593	1.0641	0.303593	0.716654	-1.73343	-0.894644	-1.04881	0.335535	0.084868	0.820786	-0.749799	-0.0848675
Os04g0553800|mRNA|AK068076|CDS+3'UTR	-0.149759	0.11791	-0.388176	0.192757	-0.0874357	0.0874357	-0.923004	0.57274	-0.453179	0.699819	-0.679851	0.453179	-0.802774	0.250155	-0.35431	0.203485	-0.19387	0.19387	0.363787	-0.363787	-0.841698	0.511689	-0.477578	0.409817
Os09g0473500|COMBINER_EST|AU101866|7	0.235972	-0.240929	0.0307689	-0.034956	0.10285	-0.0307684	0.24226	-0.00614309	0.314959	0.00614262	-0.0669479	-0.0819321	0.630528	-0.128827	-0.292625	-0.433154	0.381251	0.128827	-0.0085144	0.00556612	0.0453963	0.124488	-0.0128274	-0.0055666
Os08g0104900|mRNA|AK063987|CDS+3'UTR	0.625401	0.150149	-0.161414	-0.176094	0.329251	-0.150149	0.230573	-0.00474167	0.305298	0.00474215	-0.0622091	-0.0781188	1.2495	0.12126	0.321102	-0.557659	-0.12126	-0.543511	-0.00509453	0.00509405	0.0439601	0.126916	-0.0134325	-0.00656652
Os11g0582700|mRNA|AK103872|CDS+3'UTR	-1.52371	0.214604	-0.472349	0.0789747	0.0631466	-0.0631475	-0.222747	0.369754	-0.493153	0.222748	-1.21637	0.428806	1.00548	-0.813032	-0.167494	-0.571934	0.292614	0.167494	-0.0640903	0.0864916	-0.846914	0.0640898	-0.567226	0.416719
Os10g0396600|COMBINER|CI543163|6	1.8935	0.311124	-1.45016	-0.311125	-0.642884	1.40203	-0.433717	0.184052	-0.554633	0.440882	1.18027	-0.184052	1.02603	0.601352	-0.834681	-0.302471	-0.819899	0.302471	-0.394764	0.394765	0.532401	0.436554	-1.35141	-1.86049
Os02g0541700|mRNA|AK062186|CDS+3'UTR	0.030695	0.127946	-0.0574675	-0.0306959	0.417003	-0.180974	0.31484	-0.0850439	0.375492	-0.0300331	0.0300322	-0.134402	0.0543413	-0.187077	0.318331	-0.0543423	0.353086	-0.0570679	0.0767412	-0.0166187	0.0814438	-0.571333	0.0166197	-0.130837
Os02g0521700|mRNA|AK063046|CDS+3'UTR	-0.56117	0.222117	-0.121938	0.0652132	0.510677	-0.0652132	0.451259	0.158203	-0.0670695	0.06707	-1.9988	-1.09564	0.740636	0.651369	0.011951	-0.286545	-0.011951	-0.0191255	-0.506459	0.0409589	-0.0819831	-0.0067625	0.699772	0.00676203
(+)E1A_r60_1	1.42168	-0.128016	0.348717	-0.380159	-0.0393906	0.0393906	0.202358	-0.0658035	0.202358	0.0658054	-1.08409	-0.45381	0.948004	0.482332	-1.63233	-0.188707	-0.740215	0.188707	-0.571661	0.0344563	0.126095	0.211834	-0.0344582	-0.0460262
Os08g0135900|mRNA|AK069187|CDS+3'UTR	0.223873	-0.0134983	-0.553161	-0.221443	0.0134983	0.11615	-1.34364	0.23077	-1.10787	0.0619745	-0.0619755	0.512978	-0.592951	-0.0234241	-0.0723791	0.19204	0.0234232	0.036849	-0.100911	-0.269913	-0.903539	0.100912	0.302049	0.319544
Os07g0609000|mRNA|AK104294|CDS+3'UTR	-0.076499	0.198519	-0.596417	-0.0206165	0.134678	0.0206156	0.417839	-0.01719	-0.48398	-0.190426	0.017189	0.857927	-0.246267	-0.191342	-0.0297241	0.10102	0.284554	0.0297251	0.0991363	-0.0991363	-0.522763	1.46686	-0.601685	0.562949
Os05g0489600|mRNA|AK120035|CDS+3'UTR	-0.37512	0.168906	-0.202966	0.0355682	-0.0355682	0.138689	-0.605303	0.334885	-0.240496	0.679552	-0.448599	0.240496	-0.479067	0.159231	0.121397	0.32119	-0.391004	-0.121399	-0.400807	0.145407	-0.364747	0.219847	-0.145408	0.535521
Os11g0431300|COMBINER_EST|Os11g0431300|8	0.399182	0.00616026	-0.00616026	-0.283293	0.110329	-0.283293	-0.0656142	-0.19177	0.231969	0.0656142	-0.068418	0.593494	0.547207	0.09266	-0.0447598	-0.121636	0.0447598	-0.141963	0.00580263	-0.00580311	0.0264521	0.126931	-0.0223541	-0.0143027
Os06g0699300|COMBINER_EST|CI119313|6	-0.224192	-0.599896	0.277283	0.435944	-0.182798	0.182797	0.0543671	-0.0592976	0.394689	0.248656	-0.0543671	-0.0831265	0.526013	0.10547	-0.0299487	-0.0999599	0.0299492	-0.123437	0.00676203	-0.00676203	0.0241404	0.126793	-0.0222263	-0.0151548
Os04g0382300|mRNA|AK071912|CDS+3'UTR	0.300047	-0.473718	0.369358	-0.282903	0.282902	-0.597572	0.880716	-0.0907249	0.0307541	-0.0307541	-0.696467	1.4427	0.145612	-0.145612	1.24951	-0.517666	0.39827	-0.398018	0.6746	-0.511312	0.4491	-0.893435	0.194954	-0.194953
Os12g0194700|mRNA|AK121912|CDS+3'UTR	-0.391235	0.169924	0.183567	-0.370147	0.851667	-0.169924	0.419052	-0.419052	0.84654	-0.924416	0.593731	-0.558742	0.80454	-0.780671	0.452915	-0.452916	1.08535	-1.13129	0.326628	-0.326628	0.409568	-0.996077	0.639649	-0.575412
Os04g0380200|mRNA|AK104271|CDS+3'UTR	0.360987	-0.00555944	0.00555992	-0.402623	0.157597	-0.212437	0.415551	0.354779	0.070158	-0.0933714	-0.070158	-0.101489	0.415147	0.133225	-0.000505924	-0.0537605	0.000505447	-0.084362	-0.00366497	-0.0227413	0.00366449	0.116127	0.0636163	-0.0428967
Os03g0702100|mRNA|AK063307|CDS+3'UTR	0.217947	-0.0686274	0.0450764	-0.333376	0.14	-0.0450764	-0.0463896	-0.10877	0.0463896	-0.104921	0.156632	1.00709	0.330809	0.132619	0.0024004	-0.0475359	-0.0024004	-0.0788102	0.56986	-0.0546651	0.015151	0.130192	-0.0200882	-0.015151
Os05g0407200|mRNA|AK111298|UTR	0.247822	-0.0191178	0.113712	-0.278353	0.0191183	-0.288753	3.81977	0.120239	-0.169618	-0.308547	-0.12024	0.476386	0.188091	0.0633125	-0.0503759	0.0503764	-0.0742364	-0.14103	0.0136757	-0.0114007	0.0114007	0.129416	-0.0205412	-0.0158553
Os09g0347500|mRNA|AK062048|CDS+3'UTR	-0.140471	-0.0110884	-0.206062	0.0694008	0.189362	0.0110874	0.45572	0.0222902	0.32785	-0.23697	-0.0222902	-0.314997	0.083396	-0.134748	0.101076	0.0947037	-0.0915375	-0.083395	0.104586	-0.104585	0.225455	-0.146512	0.206181	-0.209703
Os07g0191900|mRNA|AK107253|CDS+3'UTR	0.161028	-0.0589943	0.112585	-0.306431	0.0589943	-0.321872	0.0084405	-0.0323215	0.0942531	-0.0282688	0.0341105	-0.00844002	0.139047	0.103317	0.00780439	-0.0310454	-0.00780487	-0.0611868	0.577777	-0.0523686	0.0105991	0.133188	-0.0143065	-0.0105991
Os02g0684500|COMBINER_EST|CI032284|0	-2.65799	0.3967	-2.13171	0.681699	-0.396699	0.428165	-0.626289	1.21503	0.274804	-0.0700788	0.0700788	-0.512705	-0.0238709	0.0238705	1.05599	1.28671	-0.576874	-0.208024	-0.767814	0.306714	0.142973	-0.9435	0.340933	-0.142973
Os02g0261600|COMBINER_EST|Os02g0261600|8	0.191073	-0.00815964	0.213808	-0.220023	0.00815964	-0.234215	-0.00164461	-0.0369539	0.0707126	-0.0329695	0.0547547	0.00164461	0.0701513	0.0671949	0.00894213	-0.0258565	-0.00894213	-0.0539036	0.036417	0.000160217	2.83124	-0.421492	-0.00258875	-0.000160694
Os03g0862200|COMBINER_EST|CI086701|6	-1.12957	0.565664	-1.11629	0.689676	-0.565663	0.628803	-1.34919	0.634573	0.0388174	0.310768	-0.0388184	-0.268681	-0.374151	0.350969	-0.0954862	0.780263	-1.31061	0.0954866	-0.905474	0.269725	0.652798	-0.206617	-0.593581	0.206617
Os04g0527400|mRNA|AK064991|CDS+3'UTR	-0.413831	-0.600648	0.982987	-0.340617	1.00473	0.340617	1.29144	0.941517	0.0227456	-0.0227461	-0.0644107	-0.134173	1.96609	-1.23322	1.46087	-0.930739	0.930739	-1.0396	1.61652	-0.219466	2.47894	0.219466	-0.400882	-0.399332
Os06g0203200|mRNA|AK106056|CDS+3'UTR	0.636422	-0.580966	0.0718226	-0.0718226	-1.0449	0.38347	-0.0174646	-0.0437121	1.43801	-0.244493	0.0941606	0.0174642	0.0389876	0.0376358	0.0092659	-0.0209165	-0.0092659	-0.0434484	0.042192	-0.00238752	2.32828	-0.401022	-0.000509262	0.000509739
Os01g0743300|mRNA|AK069026|CDS+3'UTR	-0.156836	0.0271044	0.0165644	-0.0165644	-0.316464	0.179023	0.0706158	-0.104332	0.189762	-0.123663	0.243931	-0.0706158	-0.272882	0.479728	-0.12565	0.421761	-0.32901	0.12565	-0.086731	0.0402365	0.154114	0.106599	-0.123926	-0.0402365
Os05g0304400|mRNA|AK073143|CDS+3'UTR	0.0851774	-0.0154991	-0.125657	-0.55075	0.0154986	0.307044	-0.0296445	-0.0525632	1.80882	-0.384333	0.115832	0.0296445	0.166811	0.643719	0.00843906	-0.0185232	-0.00843906	-0.0356579	2.61483	-0.28775	-0.00523567	0.134523	0.000567436	-0.000566959
Os08g0305000|mRNA|AK102896|CDS+3'UTR	0.96089	0.0144315	-0.014432	0.0780649	-0.413215	-0.0522857	3.55187	0.0418177	0.371758	-0.646585	-0.0418181	-0.197008	-0.0624418	0.40262	0.217899	-0.520325	-0.895381	0.0624423	1.10694	0.0226469	-0.57116	-0.429223	0.983358	-0.0226474
Os01g0372400|mRNA|AK108314|CDS+3'UTR	0.140913	-0.00866509	0.336365	-0.0634837	0.00866556	-0.126202	4.3546	0.302893	0.392508	-0.590115	-0.302893	-0.393324	0.025651	0.0364103	0.00711107	-0.0190182	-0.00711107	-0.0287261	0.492159	-0.507298	0.704113	-0.492159	0.883322	-0.575405
Os05g0560900|mRNA|AK063973|CDS+3'UTR	0.133508	-0.00713348	0.299649	-0.0970364	0.00713348	-0.114271	-0.0246024	-0.0413437	0.0246019	-0.0364914	0.173272	0.0822172	0.0232377	0.0370922	0.00615835	-0.019083	-0.00615883	-0.0253396	0.0264072	-0.0264068	-0.0289702	0.115108	1.32235	-0.18632
Os01g0924000|mRNA|AF050674|CDS+3'UTR	0.641458	-0.486873	0.265934	-0.456597	0.365414	-0.265935	0.596967	-0.405512	0.603449	-0.228131	0.228131	-0.587349	0.233727	-0.430045	0.354321	-0.674473	0.586583	-0.233728	0.375328	-0.331757	-0.273139	-0.0535584	0.384116	0.0535574
POsControl0048|art	0.0588512	0.0378461	-0.0378466	0.206806	-0.0825458	-0.0532193	-0.0435305	-0.00120592	-0.0326982	0.0270643	0.00120544	0.0283651	-0.0236621	0.0143714	0.0826831	0.0865274	-0.0188427	-0.0143714	-0.0141387	0.00100803	0.0244513	-0.0239396	0.00948906	-0.00100803
Os09g0453200|COMBINER_EST|Os09g0453200|8	-0.0633807	-0.156591	0.70492	0.400879	-0.0384665	0.0384669	-0.0242157	-0.0372558	0.0242157	-0.0314326	0.340721	0.738003	0.0161948	0.040544	0.00366974	-0.0149994	-0.00366926	-0.0176206	0.0263791	-0.0263786	-0.0303712	0.114718	0.53293	-0.0438571
Os03g0149800|mRNA|AK109394|CDS+3'UTR	-0.091404	-0.166936	0.0993719	-0.231484	0.0914044	0.305656	-0.137333	-0.149588	0.346631	-0.190009	0.137501	0.137333	0.0141082	0.0415726	0.0035696	-0.0129719	-0.00357008	-0.0162077	0.0307541	0.224754	-0.175405	-0.0307536	0.539281	-0.199165
Os10g0415300|mRNA|AK108799|CDS+3'UTR	0.405887	0.356501	0.255397	-0.255396	-0.368932	-0.684366	0.885035	-0.282619	0.876138	0.28262	-0.4201	-0.293067	-0.0381322	-0.00608635	-0.0251179	0.265459	0.00608587	0.382907	-0.0431499	0.0431499	-0.20197	-0.0584779	2.3071	0.137794
Os05g0511800|COMBINER_EST|Os05g0511800|8	0.119708	0.750829	-0.749547	-0.119708	0.421846	-0.27644	-0.662645	-0.136945	1.04809	0.136945	-0.410646	0.311852	-0.721217	0.0892463	0.0570006	0.50004	-0.993716	-0.0570006	0.0760021	-0.343681	-0.0760021	-1.92712	0.757672	0.292155
osa-miR398b|Os07|3'seq	-0.362909	-0.0727577	-0.00248957	0.00248957	0.165548	0.0807815	0.0726919	0.499089	-0.218606	-0.103047	-0.0726919	0.631263	-0.41364	0.0721703	0.0425086	-0.0425086	-0.404097	0.199134	-0.276361	-0.126103	0.455011	0.936174	-0.223172	0.126103
Os11g0414000|mRNA|AK059141|CDS+3'UTR	-0.109077	-0.0629835	0.0588455	0.0507851	0.0752773	-0.0507841	0.135509	-0.178298	0.266676	0.009161	-0.00916195	-0.478305	-0.266118	-0.0556307	0.0572004	0.0556307	-0.0975475	0.0625668	-0.012085	0.134351	-0.0838547	-0.012085	0.012085	0.119199
Os12g0479400|mRNA|AK060796|CDS+3'UTR	-0.257258	-0.424208	0.212862	0.132597	0.182779	-0.132597	-0.399508	0.232064	0.166079	-0.16608	0.237263	-0.256895	0.453101	-0.286679	0.356033	0.286678	-0.316711	-0.477105	0.369052	-0.0879593	0.0879583	-1.06046	0.332499	-0.329158
Os04g0680300|mRNA|AK121081|CDS+3'UTR	0.112001	0.0239229	-0.0239239	0.291266	-0.123734	-0.054615	-0.0252104	0.0436745	-0.114117	0.0506907	0.0252094	-0.158407	0.477068	-0.929344	-0.178791	0.178791	-0.281982	0.293017	0.0263968	0.108401	-0.422279	-0.631004	-0.0263958	0.111386
Os07g0258700|mRNA|AK106061|CDS+3'UTR	-0.342453	0.235744	0.0867786	-0.760289	0.493584	-0.0867786	-0.71697	-0.887863	0.625904	-0.374948	0.374948	0.534448	-0.584517	0.263601	-0.31631	0.247365	0.493854	-0.247365	0.213055	-0.213056	-0.875602	-0.754705	2.52524	2.49769
Os06g0715400|mRNA|AK073963|5'UTR+CDS	-0.0187078	-0.218358	0.334412	-0.552102	0.0187073	0.440183	-0.270202	-0.0629554	0.233438	0.0629554	-0.0933843	0.197375	-0.451722	0.131898	0.79696	0.436557	-0.257771	-0.131897	0.660101	0.324726	-1.00242	-0.324725	-1.34887	0.396015
Os10g0454500|COMBINER_EST|CI192435|6	0.0275412	-0.0025773	0.0752244	-0.044837	0.00257683	-0.0615759	-0.0233955	-0.0302262	0.0233951	-0.0269952	0.373867	0.273207	-0.000222206	0.0488453	0.00506258	0.000221729	-0.00850105	-0.0130401	-0.0143695	-0.0434847	-0.0147343	0.0897293	0.0513539	0.014369
Os01g0139900|mRNA|AK121677|CDS+3'UTR	-0.00237799	0.728832	-0.472577	0.00237751	-0.772176	0.309652	-0.0230107	-0.029254	0.0230107	-0.0274253	0.38737	0.286435	-0.871228	0.195975	0.151997	-0.305823	-0.151998	0.293431	-0.0569129	-0.0835485	-0.045681	0.0456805	0.516313	0.665585
Os04g0624600|mRNA|AK059368|CDS+3'UTR	-0.0520039	0.176849	0.0520039	-0.149072	0.258591	-0.187503	-0.454818	0.391825	0.0154247	-0.0777359	-0.0154257	0.0303116	-1.23305	0.624188	0.196127	0.384256	-0.196126	-1.62668	-0.210939	0.210939	-0.338194	0.291138	-0.245526	0.548304
Os02g0789100|COMBINER_EST|Os02g0789100|8	0.0108829	0.345047	0.129897	-0.0108824	-0.326045	-0.100744	-0.0221033	-0.0274453	0.0221028	-0.0285368	0.413177	0.307676	-0.00523853	0.0396013	0.00523853	0.143322	-0.0188398	-0.023983	-0.124614	-0.107074	0.107074	0.190485	0.771361	-0.205508
Os09g0526700|mRNA|AB097460|CDS+3'UTR	-0.583521	0.840563	-0.385597	0.664416	-0.672564	0.385596	-0.895058	0.609626	-0.429527	0.443317	-0.42567	0.42567	0.327267	-0.13785	0.518742	0.0353146	-0.0353146	-0.197195	-0.925239	0.0200386	0.111001	-0.0200391	0.0751715	-0.29135
Os02g0602100|mRNA|AK111593|CDS+3'UTR	-0.735003	0.011765	0.270009	-0.011765	0.703278	-0.0185666	0.622727	-0.832653	0.441128	-0.441128	0.555525	-0.6043	-1.83459	-1.05525	-0.265352	0.265352	0.564286	0.579703	0.11881	-0.32881	0.359862	0.677513	-0.118811	-0.538742
Os09g0365100|mRNA|AK121161|UTR	0.0148854	0.118658	0.0436311	-0.0555024	-0.0148859	-0.0648479	-0.0199294	-0.0237193	0.0199294	-0.031527	0.452561	0.338917	0.0016799	0.0372739	0.00189686	-0.00167942	-0.0257654	-0.032557	0.767327	-0.205806	0.000937939	-0.000937462	0.0453281	-0.0388508
Os08g0546300|mRNA|AK119794|CDS+3'UTR	0.500894	0.784658	-0.0937862	-0.104102	-0.240893	0.0937862	-0.0179553	-0.0238566	0.0179553	-0.0334096	0.464434	0.347831	0.00360155	0.0369077	0.00175381	-0.00175428	-0.0304585	-0.0374489	0.204766	-0.368849	0.156646	0.151544	-0.151544	-0.247297
Os01g0276500|mRNA|AK099335|CDS+3'UTR	-0.405039	0.0902662	-0.0700655	0.0228262	-0.0228252	0.368887	0.0485621	-0.170481	0.23114	-0.289721	0.0377398	-0.0377388	-0.20848	-0.109353	0.258334	0.0948439	0.0845079	-0.0845089	0.0614557	0.0412693	0.0696382	-0.416455	-0.0412693	-0.10853
Os01g0282800|mRNA|X78142|CDS+3'UTR	-1.69443	1.01982	-1.75562	0.924302	-0.555943	0.555943	-0.368589	1.14844	-0.529586	0.421166	-0.233609	0.233609	0.0310888	0.101315	0.157212	-0.18492	-0.0310888	-0.497154	-0.593979	0.518228	-0.00241375	-0.550328	0.0024128	0.575336
Os04g0112000|mRNA|AK073646|CDS+3'UTR	0.00204945	-0.00204992	0.0685973	-0.0458465	0.371606	-0.0692468	1.68171	-0.551728	-0.169614	-0.220772	0.515617	0.169615	0.0103626	0.0361738	0.00170755	-0.00170803	-0.0437994	-0.0521307	-0.0743008	-0.0914178	0.16569	0.00558662	0.129988	-0.0055871
Os08g0440800|mRNA|AK071520|CDS+3'UTR	-0.416584	0.0546808	-0.0546808	0.166508	-0.222445	0.306885	-0.29777	0.343193	-0.0845451	0.0845451	-0.540182	1.43243	0.365978	0.0424528	0.431763	-0.471644	-0.0424528	-0.77633	0.824123	0.0451312	-1.1963	-0.0451312	-0.561397	0.124571
Os08g0183900|COMBINER_EST|Os08g0183900|8	-0.000283718	0.00106573	0.0862966	-0.0472851	0.000283718	-0.0393429	1.06923	0.0327635	-0.162827	-0.0398965	0.162624	-0.0327635	-0.00973558	0.00973606	-0.0175424	0.107583	0.76375	-0.170047	-0.407052	-0.424746	0.5495	0.477594	0.0628748	-0.0628748
Os02g0743800|mRNA|AK064134|CDS+3'UTR	-0.911971	0.561657	-0.359817	0.359817	-0.389245	0.430948	-0.924502	0.397191	-0.134994	0.134994	-0.328568	0.40626	-1.13708	0.119457	-0.119457	0.609215	-1.18475	0.794526	-0.0733175	0.237717	-1.71916	0.0733166	-0.634351	0.264007
Os11g0595900|COMBINER_EST|Os11g0595900|8	-0.197325	-0.181413	0.831259	0.181413	-1.18582	0.523199	-0.736434	-0.388237	-0.502083	0.736137	0.424546	0.388237	0.0210004	0.0331058	0.00252533	-0.00252533	-0.0662971	-0.0803995	-0.228575	-0.164721	0.164722	-0.191744	0.615384	0.865791
Os06g0140800|mRNA|AK065683|CDS+3'UTR	-1.2575	0.203306	0.252764	-0.203306	0.249643	-0.346272	-0.479119	-0.379813	0.0582466	0.787369	-0.0582471	0.879983	0.0109	0.0180974	-0.0108995	-0.0169687	1.78811	-0.285178	-0.0688205	-0.0897007	0.400287	-0.00601721	0.22581	0.00601721
Os11g0701200|mRNA|D55708|CDS+3'UTR	0.00728655	0.262223	0.135305	-0.0705476	-0.00728655	-0.043777	-0.218616	-0.219601	0.671638	-0.378501	0.353146	0.218616	0.0127802	0.0145884	-0.0127802	-0.0197167	-0.0433173	0.402458	-0.0688033	-0.093823	0.445379	-0.00673246	0.245678	0.00673199
Os02g0566700|mRNA|AK102754|CDS+3'UTR	-0.297183	0.223549	0.00880909	-0.00880909	-0.147164	0.160856	0.358687	0.0437241	0.137832	-0.0437241	-0.121563	-0.121249	-0.432813	0.00712204	0.172066	-0.00712252	0.0586548	-0.00712252	-0.213825	0.213826	-0.757979	0.225122	-0.234315	0.296717
Os03g0622100|mRNA|AK063506|CDS+3'UTR	0.117508	0.0788374	-0.0788379	-0.224162	0.131063	-0.187047	0.259777	-0.202521	0.127454	-0.127454	0.926193	-0.315503	0.652288	0.075685	-0.075685	-0.176804	0.445755	-0.181572	-0.0677223	-0.0343537	0.0454431	0.0744104	-0.0129695	0.0129695
Os05g0485700|COMBINER_EST|AU101215|7	0.190768	0.112854	-0.112854	-0.192684	0.187507	-0.158614	0.106714	-1.28287	0.455856	-0.744902	0.764061	-0.106714	0.703759	0.0767074	-0.0767078	-0.188849	0.444192	-0.190491	0.0603337	-0.0761972	0.0171342	0.0480833	-0.0414324	-0.0171347
Os01g0504500|mRNA|AK122047|5'UTR+CDS	0.259599	0.134405	-0.134405	-0.173883	0.230034	-0.142041	0.409047	-0.0336571	0.31694	0.0336571	-0.0502043	-0.0658636	1.27693	0.751703	-0.259343	-0.380092	0.259342	-0.380055	-0.0608788	-0.0278239	0.0473857	0.079948	-0.0113769	0.0113764
Os06g0107100|mRNA|AK068804|CDS+3'UTR	0.317859	0.144144	-0.152511	-0.168449	0.447528	-0.144144	0.0359683	-0.395272	-0.0359678	-0.331326	0.654004	0.660141	0.783284	0.0799899	-0.0799899	-0.21037	0.432408	-0.210926	-0.0576305	-0.0246282	0.048018	0.0818853	-0.0105805	0.0105805
Os04g0654500|COMBINER|CI560562|x	0.363289	0.143226	-0.177864	-0.175136	0.275386	-0.143226	0.390716	-0.030015	0.334727	0.0300155	-0.0646339	-0.0780554	0.744603	0.00982618	-0.122902	-0.00982666	0.350922	-0.293139	-0.0541096	-0.0210247	0.353895	0.561688	-0.00986624	0.00986576
Os01g0138100|mRNA|AK107843|CDS+3'UTR	0.388375	0.124743	-0.169066	-0.124743	0.271852	-0.161767	0.380787	-0.0274382	0.339653	0.0274386	-0.0701852	-0.082315	0.841979	0.0838947	-0.0838943	-0.229694	0.412247	-0.23131	-0.0503001	-0.0176206	7.00539	4.61539	-0.00925541	0.00925541
Os10g0119300|mRNA|AK063350|CDS+3'UTR	-0.712284	0.425226	-0.63662	0.266186	-0.266187	0.506127	0.246319	0.355175	0.115221	-0.228614	-0.191589	-0.115221	-0.443561	-0.161562	-0.129848	0.266235	0.129848	0.519539	-0.611829	0.0405731	-0.0264387	-0.214512	0.0993032	0.0264378
Os06g0618100|mRNA|AK103787|CDS+3'UTR	-0.270118	0.708501	-0.83977	0.382807	-0.6136	0.270118	0.0951576	0.2813	-0.102789	0.00295067	-0.263667	-0.00294971	-1.44058	0.547586	-0.0383816	0.404831	-0.486804	0.0383825	0.0466766	0.160751	-0.432839	-0.814556	-0.0466757	0.359313
osa-miR166h|Os02|5'seq	0.715124	0.0075736	0.429693	-0.0075736	-0.548985	-0.733869	0.329562	0.378049	-0.136929	-0.113631	-0.460697	0.11363	0.0947003	-0.0450544	0.0450544	-0.483725	0.289096	-0.27515	-0.113476	-0.0116234	0.0116239	0.644266	-0.267916	0.0932517
Os08g0547200|mRNA|AK101130|CDS+3'UTR	-0.295074	0.437602	0.0109196	-0.0634551	0.924612	-0.0109191	0.0254078	-0.12077	0.652193	0.134375	-0.954598	-0.0254078	0.358811	-0.469107	0.492726	-0.35881	1.29833	-0.764294	-0.0210476	0.0210471	1.00224	-0.032804	-0.969699	0.419733
Os05g0113000|mRNA|AK067079|CDS+3'UTR	0.0597296	-0.199766	-0.0369034	-0.194388	0.29983	0.0369034	-0.51297	-0.0974598	0.345797	0.0974588	-0.220415	0.483481	0.269658	-0.162106	-0.0166636	0.0166636	-0.0842409	0.148426	-0.122735	-0.0420532	-0.293177	0.71492	0.0420532	0.528865
Os10g0317900|mRNA|AK060703|UTR	0.580313	0.147664	-0.234341	-0.18815	0.343074	-0.147664	0.311286	-0.0157232	0.346672	0.0157232	-0.0857959	-0.0962801	0.928456	0.0882335	-0.0882335	-0.253525	0.335828	-0.25682	0.0411367	0.532547	-0.026998	0.026998	-0.0872517	-0.076015
Os01g0737600|COMBINER_EST|Os01g0737600|8	0.807971	-0.256148	0.70959	-0.691457	0.109183	-0.109184	-0.577973	-0.425444	0.036653	-0.0366535	0.473313	0.580008	0.095046	-0.095046	-0.663945	-0.842601	0.635161	0.565842	-0.413811	0.638395	-0.0732102	0.239213	-0.574397	0.0732102
Os09g0371300|COMBINER_EST|Os09g0371300|8	0.605146	0.149437	-0.228944	-0.188632	0.348311	-0.149437	0.290536	-0.0133662	0.340738	0.0133667	-0.0843511	-0.0956049	0.925788	0.087553	-0.0875535	-0.250186	0.311083	-0.252355	-0.0258012	0.000459671	0.0509343	0.111662	-0.00960159	-0.000459671
Os08g0397900|mRNA|AK109817|CDS+3'UTR	0.308647	-0.154186	0.796468	-0.106982	0.106982	-0.282822	0.281793	-0.0118527	0.335468	0.0118527	-0.08254	-0.0938926	0.91741	0.0865641	-0.0865641	-0.246732	0.296823	-0.248239	-0.0229421	0.0016613	0.566215	0.700236	-0.0100236	-0.00166082
Os07g0142300|mRNA|AK108823|CDS+3'UTR	0.620638	0.150095	-0.214642	-0.186275	0.346858	-0.150095	0.27196	-0.0103683	0.330299	0.0103683	-0.0803819	-0.0918398	0.905432	0.0868273	-0.0868273	-0.243214	0.282679	-0.243784	-0.0194035	0.00288725	0.0500026	0.116671	-0.010489	-0.00288725
Os08g0320100|mRNA|AK104999|CDS+3'UTR	-0.761874	0.0958014	-0.832492	0.638186	0.0545201	-0.0545201	0.527256	0.729313	0.0512609	-0.0512614	-0.141955	-0.811725	0.20401	-0.20401	0.706236	-0.52504	1.00905	-1.4654	-0.115528	-0.158711	0.473891	0.115529	-0.524221	0.503454
Os06g0342200|mRNA|AJ563658|CDS+3'UTR	-0.437744	0.374372	-0.170899	0.487079	-0.169619	0.169618	-0.031065	0.478199	0.0310659	0.539968	-0.136966	-0.400346	0.240305	-0.0309563	0.235742	-0.124315	0.0309563	-0.240769	-0.0946503	0.0217876	-0.00147152	0.00147247	-0.115456	0.235402
Os09g0309200|mRNA|AK109582|CDS+3'UTR	0.411118	-0.0701961	0.0617652	-0.0617652	0.116913	-0.368733	0.243006	-0.00616217	0.312042	0.00616169	-0.0702019	-0.0838752	0.734361	-0.0396256	-0.177978	-0.107071	0.375315	0.0396252	-0.00903606	0.00523663	0.0484128	0.125207	-0.0118279	-0.0052371
Os07g0551500|COMBINER_EST|CI481528|6	0.148396	-0.278574	-0.282594	-0.148397	0.535457	1.07384	-0.030756	0.610554	0.435114	-0.0197992	-0.114985	0.0197983	0.109231	-0.109231	-0.774621	0.493838	0.451325	-0.840941	0.155141	0.163518	-0.123864	0.123864	-0.328291	-0.177383
Os02g0227600|mRNA|AK111918|CDS+3'UTR	0.528371	0.0522184	-0.0522189	-0.165041	0.227599	-0.248454	0.495323	0.266081	0.146867	-0.146867	-0.210191	-0.225928	0.633168	-0.0972023	-0.258041	-0.388638	0.341922	0.0972018	-0.00407076	0.00407028	0.0452094	0.128809	-0.0139604	-0.00767994
Os06g0594400|mRNA|AK065435|CDS+3'UTR	0.603092	0.129249	-0.129249	-0.192474	0.297212	-0.171758	0.209771	-0.0017252	0.288182	0.0017252	-0.0551085	-0.0720649	0.788392	0.0792594	-0.0792594	-0.20329	0.188717	-0.19912	-0.00282049	0.00282049	0.0429049	0.129344	-0.0158019	-0.00864553
Os03g0701200|mRNA|AK061528|CDS+3'UTR	-0.404813	-0.837256	0.258155	0.719527	-0.0115671	0.0115666	0.0782123	-0.121819	0.15776	-0.120412	-0.0782123	0.608683	0.809498	-0.795226	-0.0420732	-0.348376	0.0420742	0.432791	-0.00142384	0.00142384	0.0404358	0.129774	-0.0176549	-0.00932503
Os11g0264000|COMBINER_EST|CI453880|0	0.55664	0.0950947	-0.0950947	-0.218284	0.246888	-0.205684	-0.040895	-0.226493	0.0408945	-0.226976	4.21931	3.58404	0.732928	0.0770249	-0.0770254	-0.187784	0.156177	-0.183827	-0.000123978	0.000123501	0.0387487	0.129408	-0.0190506	-0.0101867
Os05g0581800|mRNA|AK102861|CDS+3'UTR	-0.886582	0.138288	-0.0531254	0.154161	0.0489407	-0.0489397	1.10788	0.29693	-1.56929	-0.205176	-0.982381	0.205176	0.00668049	-0.235864	0.271164	-0.257424	0.615172	-0.00668097	-0.826337	-0.828939	-0.0653882	0.0653882	0.494404	1.06965
Os09g0570500|mRNA|AK069259|CDS+3'UTR	0.193093	0.206003	-0.39903	0.0781345	-0.817755	-0.0781341	4.41946	0.313088	1.47746	-0.313088	-0.520452	-0.638438	0.51571	0.00760365	-0.291653	-0.389651	0.146993	-0.00760317	-0.452799	-0.21442	0.143493	0.264484	0.765264	-0.143493
Os04g0175600|mRNA|AK098998|CDS+3'UTR	1.58732	-0.10453	0.10453	-0.119322	0.306678	-0.114194	5.32442	1.30744	0.117481	-0.117481	-0.140723	-0.165113	0.628583	0.072917	-0.072917	-0.163688	0.107951	-0.166917	-0.0158834	-0.023375	0.0158834	0.109083	1.52324	-0.27402
Os12g0516800|COMBINER_EST|CI257278|6	0.441941	0.0231485	-0.0231485	-0.274158	0.140721	-0.270552	0.138518	-0.000508308	0.222347	0.000508785	-0.0153747	-0.0416756	0.586279	0.0710177	-0.0710182	-0.156048	0.0768819	-0.163849	0.00465775	-0.00465775	0.0338635	0.12821	-0.022306	-0.0139308
Os03g0432900|COMBINER_EST|AU057841|7	0.307114	-0.185946	0.177938	-0.212886	0.43341	-0.177939	0.144369	-0.163297	0.275128	-0.140889	0.131048	-0.131048	-0.0653896	-0.418717	0.603977	0.00195408	0.249673	-0.00195312	0.152136	-0.310717	-0.00346184	0.179475	0.00346184	-0.255508
Os12g0621300|mRNA|AK101072|UTR	0.0133276	-0.37151	0.778487	0.0911775	-0.0134897	-0.0133281	0.0564456	-0.0564461	5.54907	1.24284	-0.0567913	-0.0845852	0.217896	-0.217896	-0.338716	-0.222326	0.522572	1.02116	-0.0721335	-0.0851975	-0.0484896	0.0484891	2.00301	0.347236
Os07g0578200|mRNA|AK070952|CDS+3'UTR	-0.559308	0.277944	-1.25262	0.387218	-0.035078	0.0350776	0.10045	1.11376	-0.10045	1.38764	-1.04917	-0.28986	0.508395	0.107965	-0.0282621	-0.0940108	0.0282621	-0.115552	0.00750971	-0.00750971	0.0282512	0.127138	-0.0218935	-0.0156016
Os05g0568100|mRNA|AK069724|CDS+3'UTR	-0.128097	0.0482569	1.7208	-0.185573	0.520188	-0.0482569	-0.0589738	-0.156267	1.34285	0.0589738	0.622814	-0.347585	0.454868	0.101601	-0.0265355	-0.0032959	0.0032959	-0.118672	-0.0682845	-0.0851722	-0.0511727	0.0511727	1.09519	0.803632
Os07g0258400|mRNA|AK103557|CDS+3'UTR	0.294918	0.224389	-0.0953522	0.0953517	-0.22185	-1.37237	0.358884	0.301887	0.0663228	-0.0663228	-0.141197	-0.171433	-0.852737	0.948414	-1.54896	0.647947	-0.647947	1.3845	-0.882346	-0.900847	0.225842	0.506554	-0.184987	0.184986
Os01g0832200|mRNA|AK068980|CDS+3'UTR	-0.406404	0.0708637	-0.245884	0.124186	-0.0708647	0.275551	-0.458753	0.311876	-0.543097	0.317228	-0.311875	0.681605	-0.20146	-0.28739	-0.0287685	0.106201	0.0341759	0.0287685	0.186109	-0.0836525	-0.448837	0.24741	-0.295874	0.0836525
Os02g0119300|mRNA|AK065427|CDS+3'UTR	0.0457983	-0.0457983	-0.130996	-0.181537	0.154911	0.203842	-0.00788689	-0.191913	0.00788689	0.821352	-0.521997	0.332644	-0.299789	0.0370998	-0.0370998	0.0957632	-0.0471334	0.386803	-0.155869	0.237707	-1.71611	0.295536	-0.331919	0.155869
Os06g0152300|mRNA|AK102929|CDS+3'UTR	-0.189823	0.117076	0.174449	0.210566	-0.149648	-0.117075	1.9633	0.214139	-0.267523	0.188535	-0.656457	-0.188534	0.0533152	-0.0533147	-0.348729	0.209033	-0.322455	0.502016	0.0849285	0.504838	-0.332758	-0.314223	0.603322	-0.084928
Os03g0268900|mRNA|AK099430|CDS+3'UTR	-0.142214	-0.0113173	0.294306	0.0113163	-0.019372	0.0373764	-0.00775337	0.00775337	0.461285	0.135361	-0.0236216	-0.175784	0.00638199	-0.308356	0.111637	-0.10154	0.193411	-0.00638294	0.186472	-0.166574	0.180356	-0.309828	0.124389	-0.124389
Os08g0210900|COMBINER_EST|Os08g0210900|8	2.72258	0.758256	-2.45076	-0.758255	-1.99083	2.1644	-0.275374	0.251352	-0.583329	0.472039	1.56021	-0.251352	0.857223	0.99183	-4.60365	-0.585987	-3.43797	0.585987	-0.0157375	0.622464	0.640629	0.0157375	-1.46559	-2.5318
Os01g0775500|mRNA|AK100936|5'UTR+CDS	0.248121	-0.0120468	0.216034	-0.222095	0.0120468	-0.236026	0.000583172	-0.0339923	0.0712743	-0.0305552	0.0458889	-0.000583172	0.00787544	-0.00787497	-0.0720515	-0.107246	0.0315371	0.28364	0.237362	-0.237362	2.86752	-0.641554	0.951133	-0.348461
Os07g0656400|COMBINER_EST|CI044454|0	-0.327765	-0.485847	0.0425582	-0.0425582	0.36779	0.258677	-0.035356	-0.0673213	0.203776	0.147033	0.0264597	-0.0264592	-0.0337253	0.112606	0.0149646	0.0315552	-0.418725	-0.0149641	-0.29437	0.655431	2.96992	-1.11189	-0.160268	0.160268
Os05g0548900|COMBINER_EST|CI548173|3	0.00754547	-0.348628	-0.348853	0.0451098	0.251022	-0.00754452	0.162365	0.872273	-0.162365	0.215776	-0.868213	-0.929564	0.291467	0.469394	-0.660188	-0.291467	-0.323061	0.46209	1.11872	0.29926	2.16233	-0.621484	-0.300756	-0.29926
Os01g0974000|mRNA|AK121398|CDS+3'UTR	0.153009	0.0210876	-0.492154	-0.00332356	-0.0431013	0.00332356	-0.246251	0.0615301	0.0490818	-0.459566	0.862248	-0.0490828	0.0210533	-0.00728226	-0.001194	0.001194	-0.17996	0.0908327	-0.0657334	-1.14941	0.698846	0.065733	-1.48444	0.0774021
Os07g0571100|mRNA|AK067380|CDS+3'UTR	-0.308888	-0.257744	-0.00973892	0.145983	0.00973892	0.130465	-0.0145617	0.0828581	0.0541811	-0.0356569	-0.0762405	0.0145617	-0.161963	0.115008	-0.036149	0.242377	-0.516123	0.0361481	-0.310697	0.253346	-0.117219	0.117218	-0.275089	0.19365
Os12g0444500|mRNA|AK060955|CDS+3'UTR	-0.229056	-0.398365	0.59904	0.411791	-0.066855	0.066855	-0.026392	-0.0486245	1.49589	-0.293356	0.107966	0.026392	0.0338793	0.0357985	0.00693083	-0.0198879	-0.00693083	-0.0359588	0.172046	-0.083921	-0.0672727	0.0672727	0.659184	-0.130036
Os10g0458700|mRNA|AK101347|CDS+3'UTR	0.0210552	-0.382466	0.000478745	0.0775709	-0.000478745	-0.150547	0.899817	-0.0820789	0.564666	0.00108719	-0.00108814	-0.306634	0.20178	-0.237913	0.0136967	0.156863	-0.374007	-0.0136967	0.195567	-0.624452	0.269947	-0.263368	0.401505	-0.195567
Os01g0572700|mRNA|AK105334|CDS+3'UTR	0.876374	-0.467727	0.186688	-0.432076	0.365669	-0.186688	2.78928	-0.0619178	1.06696	-0.234227	-0.0351472	0.0351472	2.03579	-0.499899	0.902811	-0.633056	0.499899	-1.07721	1.09317	-0.261923	0.309369	-0.611826	0.261923	-0.894318
Os07g0206700|mRNA|AK072893|CDS+3'UTR	-0.656805	-0.0154295	-0.199532	0.0992308	0.0154285	0.0578775	0.441864	0.16174	-0.106948	-0.0170765	-0.420979	0.0170765	-0.304131	-0.203932	0.325536	0.0317612	0.00108719	-0.00108814	0.227136	-0.229061	0.0685997	-0.510849	0.17666	-0.0685997
Os02g0107600|mRNA|AK102128|CDS+3'UTR	0.127845	-0.00747252	0.301656	-0.0902758	0.00747252	-0.108072	0.00361538	-0.0106559	0.051363	-0.0064559	1.14874	-0.0036149	0.0214324	0.0371914	0.00422955	-0.0202241	-0.00423002	-0.022687	1.01854	-0.175553	-0.0706043	0.0706043	0.930572	-0.150927
Os07g0628500|mRNA|AY222337|CDS+3'UTR	0.172402	-0.0576315	0.303456	-0.00213623	-0.278265	0.00213623	-0.316141	0.316141	-0.753419	0.34265	-0.734834	1.01437	0.49109	-0.0690422	0.27248	-0.0274315	0.0274324	-0.118922	0.992704	-0.224426	-0.460493	1.12086	-0.294358	0.224425
Os03g0211100|mRNA|AK111964|CDS+3'UTR	-0.35449	0.0255432	0.200477	-0.0255432	0.688234	-0.0550184	0.53543	-0.420105	0.420106	-0.502618	0.631403	-0.454235	-1.53473	-0.560662	0.213804	0.0527554	-0.0527554	0.385764	-0.465127	-0.437471	0.183664	-0.170804	0.541698	0.170804
Os02g0224900|mRNA|AK101829|CDS+3'UTR	0.194346	0.0775681	-0.109395	-0.082262	-0.077569	0.273327	-0.113223	0.0540142	-0.341339	0.0692349	-0.0540142	0.214848	0.319902	-0.0554028	0.0544882	0.217939	-0.188292	-0.0544891	-0.0163994	-0.00083065	0.102661	0.00083065	-0.125937	0.0378246
Os04g0509500|mRNA|AK107601|CDS+3'UTR	-0.0800071	-0.145286	0.114047	-0.208392	0.0800075	0.266971	-0.0158243	-0.0260911	0.0325365	-0.0206094	1.15641	0.0158243	0.012465	0.0414963	0.00185156	-0.0132484	-0.00185108	-0.0140133	0.026083	-0.0260825	-0.0290666	0.112132	1.57321	-0.234046
Os03g0721400|mRNA|AK102605|CDS+3'UTR	-0.260331	0.409437	-0.0564842	0.130133	-0.0462618	0.0462627	-0.91439	0.645533	0.630198	0.0436053	-0.201723	-0.0436049	-0.339384	0.774401	0.0933838	0.402713	-0.0933833	-1.25097	0.00766277	0.177184	-0.587147	-0.122376	0.189804	-0.0076623
Os07g0198300|mRNA|AK071830|CDS+3'UTR	0.0915718	-0.610425	0.324837	0.0143194	-0.677694	-0.0143185	-1.74768	0.568825	-1.30136	1.24502	-0.568826	1.49697	-1.83531	0.581179	-0.991972	0.655109	-0.566451	0.566452	-1.70667	0.442881	-0.442881	1.21624	-1.1353	0.543515
Os01g0152600|COMBINER_EST|Os01g0152600|8	0.0408349	-0.00426769	0.186394	-0.055913	0.00426769	-0.0746365	-0.0242128	-0.0327811	0.0242124	-0.0269766	0.291114	0.196675	0.0062027	0.0467863	0.00101852	-0.0079484	-0.00101805	-0.00948095	0.00543642	-0.0410385	-0.0409136	0.0950575	0.0133967	-0.00543594
Os10g0465700|mRNA|AK067249|CDS+3'UTR	0.0285621	-0.0285621	-0.687226	0.559005	-1.72678	0.246007	-0.0240798	-0.0324588	0.0240803	-0.0267067	0.3281	0.411077	0.0338593	0.657279	-0.0601373	-0.0674992	-0.0338593	0.241004	-1.2184	-1.26158	0.00738049	0.458216	0.140513	-0.00738049
Os04g0433600|mRNA|AK068114|CDS+3'UTR	0.101715	-0.0696526	-0.0149126	0.0149126	0.518555	-0.260078	-0.0087347	-0.336519	0.22334	0.0087347	0.326682	-0.532166	-1.0201	0.535298	0.0671549	0.493746	-0.175269	-0.0671549	0.144781	0.0149746	-0.987683	0.410872	-0.0149746	-0.568348
Os08g0200600|mRNA|AK120197|CDS+3'UTR	-0.564002	-0.259918	0.278398	0.135035	0.555819	-0.135036	-0.242044	-0.249317	-0.0224481	0.0346789	0.115323	0.0224476	-0.49015	0.081841	0.0727153	0.486355	-0.500155	-0.0727153	-0.0482359	-0.0860982	-0.0733004	0.0482364	0.642265	1.03623
Os05g0532600|mRNA|AK106711|CDS+3'UTR	-0.145556	0.0389605	0.0545492	0.0416431	-0.0389605	-0.12193	0.392143	-0.150035	0.411807	-0.274958	0.150036	-0.259251	-0.30819	-0.463441	0.199779	0.164392	-0.10526	0.10526	0.135728	-0.0502348	0.0820694	-0.82345	0.0264368	-0.0264359
Os02g0817800|mRNA|AK068473|CDS+3'UTR	0.00948572	-0.0220518	0.455235	0.255483	-0.00948572	-0.0129824	-0.0231252	-0.0288348	0.0231247	-0.0255828	0.363235	0.267482	-0.0239043	0.0239043	0.0268741	0.928328	-0.0315366	-0.0364885	-0.0123515	-0.0433884	-0.0176754	0.0869074	0.0472846	0.0123515
Os08g0166400|mRNA|AK110809|CDS+3'UTR	-0.314759	0.312072	-0.582294	0.290317	-0.189318	0.189317	-0.387942	-0.274459	-0.00525808	0.229999	1.68176	0.00525856	-0.306452	-0.258336	0.545347	0.348842	0.258337	-0.372714	0.308474	-0.18835	0.105449	0.335949	-0.307105	-0.10545
Os06g0124800|COMBINER_EST|Os06g0124800|8	1.16003	0.471704	-0.232986	-0.584979	-0.277497	0.232986	-0.79814	-0.197707	-0.969963	0.197706	1.20127	0.754137	0.287154	0.298538	-1.33212	-1.21674	-0.226787	0.226787	0.00638962	-0.00639009	-0.791669	0.0483198	0.0173159	-0.228348
Os10g0415800|mRNA|AK066318|CDS+3'UTR	1.99136	-1.31482	0.675599	-0.972525	1.77412	-0.675599	1.02585	-1.17608	-0.00518894	0.00518894	1.45009	-1.11122	-0.0226512	0.0226517	0.488391	-0.0420356	1.40445	-0.152391	0.00355434	0.103281	-0.0695701	-0.00355387	0.683649	-0.124427
Os03g0313600|mRNA|AK067474|CDS+3'UTR	-0.233891	0.0742836	0.25948	-0.0742836	0.109594	-0.0775909	-0.304563	-0.0066061	0.253611	-0.625138	0.171736	0.00660515	-0.956743	0.146922	0.435368	-0.146922	0.457126	-0.391253	0.540064	-0.121885	0.616006	-1.99193	-0.413897	0.121885
Os08g0538300|mRNA|AK112001|CDS+3'UTR	-0.178993	0.0375862	0.364358	-0.0375862	0.589726	-0.0610266	0.396379	-0.380239	0.380238	-0.794967	0.416694	-0.930932	0.065866	-1.03175	-0.00926542	0.00926542	0.260474	-1.7039	-0.0352302	0.0352297	0.412446	-0.708679	0.100111	-0.96494
Os10g0382100|COMBINER|CI500295|x	0.0183372	0.223251	0.0395241	-0.059093	-0.0183368	-0.0693388	-0.0203147	-0.0233488	0.0203147	-0.0299463	1.44143	0.137232	-0.0103564	0.0259156	0.0103569	0.332041	-0.0336127	-0.0395083	-0.0716586	-0.0906029	0.0150571	0.0239525	0.0646267	-0.0150576
Os04g0493100|mRNA|AK101636|CDS+3'UTR	0.0656681	-0.33595	-0.0172749	-0.108522	0.384682	0.0172749	0.288499	-0.132324	0.10321	-0.10321	-0.254721	0.408871	0.075346	-0.00374699	-0.61348	0.350957	-0.17856	0.00374603	0.00129128	-0.00129032	-0.172761	0.905414	-0.31273	0.104537
Os02g0101000|mRNA|AK061115|CDS+3'UTR	0.474667	0.019043	-0.407961	-0.0253277	0.0975747	-0.0190434	-0.234266	0.0948963	1.01991	-1.23306	-0.0948968	0.88689	0.862841	-0.0774708	0.0642433	-0.0642433	-1.00846	0.2827	-0.418126	-0.435893	1.77444	0.457262	0.0258689	-0.0258684
Os01g0874100|mRNA|AK105804|CDS+3'UTR	-0.146035	-0.120733	0.137078	0.102193	0.21547	-0.102193	-0.240358	-0.0695209	0.0695219	0.310884	0.215706	-0.505078	-1.04542	0.0592718	0.346437	-0.0592713	0.254952	-0.0975914	-0.198937	0.276886	-0.199997	-0.565241	0.198937	0.633782
Os04g0605100|mRNA|AK061266|CDS+3'UTR	0.419789	-0.163194	0.0628452	-0.0628462	0.477105	-0.174416	-0.648407	-0.0233202	0.549221	-1.76103	0.599678	0.0233197	0.0104823	0.0370345	0.00170422	-0.00170422	-0.0387249	-0.0470624	-0.0734215	-0.090662	0.143999	0.00563717	0.121325	-0.00563765
osa-miR164e|Os03|Mature	-0.00250196	0.00250149	0.0362544	-0.0518351	0.987132	-0.121996	-0.687308	-0.508219	0.54923	-0.276616	0.756702	0.276615	1.2119	-0.17521	-0.00883722	-0.00675631	0.00675678	0.00955009	-0.0591846	0.00328207	1.22541	-0.165675	-0.00328159	0.137321
Os01g0872800|mRNA|AK062100|CDS+3'UTR	0.0798759	0.0326586	-0.157389	0.198784	-0.143114	-0.0326586	0.0882473	0.0548696	-0.231921	0.0977468	-1.32963	-0.0548687	-0.166871	-0.173448	0.263372	0.409284	-0.284901	0.16687	-0.114918	0.136453	-0.782818	0.599796	-0.0172763	0.0172758
Os02g0582300|mRNA|AK101861|CDS+3'UTR	-0.289643	0.210287	-0.0544715	0.0544715	-0.522572	0.77826	0.214112	0.506817	-0.428989	-0.478876	1.16439	-0.214112	-0.00857973	0.00857925	-0.0241971	-0.0283756	0.0217204	0.710524	-0.0523214	0.230825	0.147855	-0.129462	0.0523219	-0.122852
Os04g0441200|COMBINER_EST|Os04g0441200|8	0.45565	0.434801	-0.517499	-0.0520039	-0.917404	0.0520039	-0.270001	0.262009	-0.272219	0.365105	-0.0438843	0.0438843	0.517405	0.70734	-1.19857	-1.22472	-0.161065	0.161065	-0.214671	0.11786	0.0681047	0.166321	-0.155623	-0.0681057
Os03g0153900|mRNA|AK106420|CDS+3'UTR	-0.00417566	0.00417519	0.62863	-0.079104	0.00441122	-0.0333977	-0.00545883	-0.00499058	0.00499105	-0.0432372	0.551836	0.424721	0.248034	0.893314	0.00273228	-0.00273228	-0.0671267	-0.0820103	-0.0670562	-0.0873537	0.3733	-0.00631285	0.21657	0.00631237
Os06g0325200|COMBINER|CI261002|6	-0.00563383	0.00563383	0.13684	-0.0541301	0.00584173	-0.0310588	-0.00279284	-0.00220203	0.00220203	-0.045496	1.21828	0.627418	0.0285287	0.0317144	0.00334215	-0.00334215	-0.0744476	-0.091423	-0.0669184	-0.0898495	0.42373	-0.00744534	0.235578	0.00744534
Os08g0504400|mRNA|AK072089|CDS+3'UTR	0.181766	-0.110519	0.120408	0.11052	-0.351972	-0.544893	-0.0425758	0.511199	-0.237896	0.0425758	0.339732	-0.360479	-0.615529	0.872378	-0.307411	0.141999	0.524583	-0.141998	-0.0410938	0.0410943	-0.984541	0.289285	-0.353845	0.472714
Os01g0639100|mRNA|AK073640|CDS+3'UTR	-0.43568	0.0792713	-0.114194	0.00919437	0.0668755	-0.00919342	0.165328	0.115376	0.0297031	-0.0297022	-0.181252	-0.431682	0.15109	-0.143521	0.167861	0.00804234	-0.17759	-0.00804329	0.0273581	0.0518751	0.0501356	-0.057188	-0.0503836	-0.0273571
Os02g0247800|COMBINER_EST|CI444145|0	0.0128036	-0.0128036	0.023025	-0.218328	0.0351543	-0.274244	0.418042	-0.0434952	0.272564	0.0318966	-0.0318966	-0.0521488	0.630463	0.0742178	-0.0742183	-0.172367	0.454656	-0.174267	-0.0691128	-0.0372796	0.0467405	0.0717869	-0.0127759	0.0127759
Os11g0152700|mRNA|AK069411|CDS+3'UTR	-0.139503	0.213125	0.310095	-0.261361	-0.498251	0.139503	0.741256	-0.567318	0.0466323	-0.0466328	0.512162	-0.885146	-0.293195	-0.627372	0.293194	0.481595	-0.82464	0.553836	-0.36861	-0.0789151	0.267548	-1.44439	0.0789156	0.498368
Os11g0145400|COMBINER_EST|CI025097|0	-0.164175	0.0615044	-0.13153	-0.0159321	0.156784	0.0159321	-0.104749	0.104749	0.279053	0.314254	-0.132163	-0.212715	-0.100853	0.100853	-0.118171	0.517343	-0.120928	0.394748	0.0156593	0.168879	-0.108559	0.614934	-0.200766	-0.0156593
Os06g0639500|mRNA|AK099542|CDS	0.00605106	-0.383495	-0.00605059	-0.280527	0.342964	0.338554	-0.170295	0.221818	0.170294	-0.744151	-1.26796	0.449034	-0.297011	0.0665441	1.3174	0.149208	-0.1679	-0.0665445	0.139287	-0.0616779	-0.650979	0.440631	-1.3633	0.0616779
Os12g0633700|COMBINER|CI420352|x	1.1745	-0.73272	0.0272937	0.0559897	-0.0330167	-0.0272937	0.501297	-0.985299	0.707499	-0.351041	0.351042	-1.17328	0.804788	0.0817618	-0.0817618	-0.216211	1.21947	-0.329222	0.716647	-0.425627	0.210213	0.81911	-0.210213	-1.27724
Os04g0616000|mRNA|AK106295|CDS+3'UTR	1.27741	-0.226712	-0.985985	0.012733	0.585393	-0.012733	-0.431311	-0.468187	1.41852	0.391651	-0.391651	0.551574	-0.636434	-0.33489	0.115485	0.426823	0.762008	-0.115485	-0.180453	0.150743	0.89686	1.07187	-0.709933	-0.150744
Os03g0670700|mRNA|AK119242|CDS+3'UTR	-0.4196	0.4196	-0.71026	0.468918	-0.583831	0.438005	-0.363295	0.630453	-0.0422869	0.545322	-0.149567	0.0422869	-0.360888	0.0520458	-0.229109	0.106474	0.123423	-0.0520458	-0.493523	0.207316	-0.293159	0.234616	-0.0938473	0.0938482
Os05g0503300|mRNA|AK103289|CDS+3'UTR	-0.331096	0.131146	-0.624041	0.0453997	-0.0453997	0.110006	0.574429	-0.0665655	0.211928	-0.143788	0.0665665	-0.198201	-0.63477	0.113587	0.858896	0.172634	-0.942255	-0.113588	0.373573	0.0311556	-0.0311556	-0.252158	0.259334	-0.350883
Os11g0146800|mRNA|AB079874|CDS+3'UTR	-0.462308	0.178789	-0.11733	0.11733	-0.441147	0.411462	0.283052	-0.199868	0.949087	-0.136545	0.136545	-0.485113	-1.30463	0.484981	-0.484981	1.15352	-1.06353	1.09336	0.0563564	-0.0563574	-0.317772	0.688798	-0.219917	0.155408
Os12g0540700|mRNA|AK107996|CDS+3'UTR	0.35772	-0.368068	0.146131	-0.197657	0.157569	-0.146131	0.438636	-0.0381212	0.0722265	-0.266065	0.0381212	-0.516276	-0.0296688	0.117433	-0.158343	-0.317537	0.0296679	0.0930757	0.0400629	-0.0400619	0.458048	-0.553414	0.387495	-0.0400619
Os08g0230500|mRNA|AK107589|CDS+3'UTR	0.0833769	-0.0833769	-1.02803	0.366074	0.648616	-0.319037	-0.0325336	0.0325336	-0.266019	0.237844	-1.10423	0.149646	-0.103437	0.23243	0.103438	-0.17818	-1.27342	0.126442	0.594715	-0.332276	0.0213561	0.434379	-0.635411	-0.0213561
Os06g0148600|mRNA|AK121786|CDS+3'UTR	-0.143631	0.089819	-0.531511	0.0563526	-0.0563517	0.155893	0.7621	1.50719	-0.0358825	-0.301551	-0.660505	0.0358825	1.15763	0.633699	-0.0921292	-0.0589247	0.0589242	-0.392336	0.0993619	1.64001	-0.198371	-0.146309	-0.0993619	0.198967
Os02g0664000|mRNA|AK058456|CDS+3'UTR	0.00733757	-0.0853138	0.374051	-0.14551	0.557474	-0.00733662	0.0800099	0.141891	-1.27893	-0.0800099	-0.193648	0.668072	0.0330224	0.0841317	0.167594	-0.0435305	-0.0330219	-1.53695	0.152996	-0.152996	-0.254292	0.347082	-0.724703	0.598685
Os06g0341500|mRNA|AK106755|CDS+3'UTR	0.603635	0.149418	-0.226641	-0.190197	0.34691	-0.149417	0.279295	-0.0248156	0.324768	0.0018425	-0.00184298	-0.117148	0.931327	0.0882359	-0.0882363	-0.252285	0.325247	-0.252923	-0.0261922	-3.00407e-05	0.0532546	0.111879	-0.00841522	3.00407e-05
Os01g0145600|mRNA|AK072818|UTR	0.611728	0.150185	-0.221436	-0.189499	0.347275	-0.150184	0.28136	-0.0116882	0.332253	0.0116887	-0.0843492	-0.0946879	0.926555	0.08779	-0.08779	-0.248652	0.314241	-0.24855	-0.0235066	0.0010848	0.0529942	0.114978	-0.00904083	-0.00108433
Os12g0530100|mRNA|AK109551|CDS+3'UTR	0.620662	0.150687	-0.213108	-0.187986	0.347611	-0.150686	0.411649	0.161928	0.134776	-0.134776	-0.475059	-0.439245	1.19296	0.441499	-0.193179	-0.350927	0.193179	-0.350363	-0.0200086	0.00226307	0.0525942	0.117522	-0.00954533	-0.00226355
osa-miR530|Os04|3'seq	0.0386977	-0.0345473	-0.174014	-0.168598	0.0345473	0.0387988	0.0152507	-0.01929	0.0048027	-0.00781822	-0.00480318	0.0188766	0.256834	-0.0900812	0.0696406	-0.0696406	0.113537	-0.149128	-0.0387797	-0.0263939	0.00193024	0.0410552	0.0124989	-0.00193024
Os05g0441400|mRNA|AK108756|CDS+3'UTR	2.2764	-0.118664	-0.0185075	-0.00655222	0.499724	0.00655222	0.267032	0.00752544	0.636354	-0.00752497	-0.0617261	-0.0735235	0.585614	-0.216439	-0.389319	-0.538827	0.373611	0.216439	-0.0137367	0.00410366	0.0515909	0.123098	-0.0106249	-0.00410318
(+)E1A_r60_n9	2.36827	-1.50596	1.8001	-1.92211	1.45702	-1.45702	1.91528	-1.17545	1.91528	-0.90311	0.903109	-2.19215	2.79938	-0.645746	0.645748	-1.38896	1.20225	-0.934645	1.62029	-1.72082	1.83968	-1.62029	1.88666	-1.8368
Os02g0815500|mRNA|AK099733|CDS+3'UTR	0.0302534	-0.112411	-0.0302534	0.102816	0.181027	-0.0574694	0.109278	0.183941	0.0637226	-0.0637236	-0.138826	-0.257989	0.121366	-0.364782	0.752776	-0.682741	0.938511	-0.121366	0.215066	-0.36906	0.41814	-0.449665	0.464607	-0.215065
Os01g0251000|mRNA|AK100105|CDS+3'UTR	-0.0533671	-0.516095	0.364028	0.0533671	0.583113	-0.480806	0.433936	-0.303926	0.445546	0.303927	-0.308717	-0.322957	0.469952	-0.276129	-0.440047	-0.573174	0.330849	0.276129	-0.0265183	0.0265183	-0.139666	-0.0584469	0.343786	0.845226
Os05g0409800|COMBINER_EST|Os05g0409800|8	0.0213947	0.101431	-0.68049	-0.0213943	-1.03246	0.0771356	0.109445	-0.109445	0.574392	0.54801	-0.244138	-0.259818	1.0546	0.474562	0.194763	-0.22844	-0.194763	-0.603761	-0.0915585	-0.0854564	-0.0418835	0.0418835	0.258058	0.622451
Os02g0162500|mRNA|AK058907|CDS+3'UTR	-0.284377	0.271267	-0.305941	0.0398989	0.099206	-0.0398989	0.252967	-0.0141306	0.213331	-0.269883	0.0141296	-0.177176	-0.064909	-0.0514526	0.705862	0.0514517	1.39758	-0.978593	-0.0391998	0.0391998	0.243866	-1.17664	0.471838	-0.0842428
Os08g0517500|mRNA|AK065593|CDS+3'UTR	-0.405908	-0.0261021	-0.174205	0.0261011	0.133257	0.219871	-0.0307932	-0.150901	0.197761	0.0307932	-0.20925	0.200445	-0.562294	-0.403425	0.0168972	-0.0168972	0.19564	0.0706177	0.402191	0.0103312	0.157545	-0.188641	-0.112322	-0.0103321
Os07g0205000|mRNA|AK072032|CDS+3'UTR	-0.395461	0.232256	-0.137934	0.242574	0.00310898	-0.00310993	0.0143824	0.136166	-0.0143824	-0.0616512	0.218021	-0.247493	-0.127954	0.127954	-0.399331	0.303313	-0.532743	0.436312	-0.237885	0.128249	-0.00128937	0.00129032	-0.122076	0.335204
Os11g0546100|mRNA|AK068611|CDS+3'UTR	0.0332842	0.00136471	-0.00136566	-0.0215588	-0.114707	0.194313	1.18828	0.125118	-0.125118	0.180348	-0.192106	-0.247899	0.162164	-0.0289803	-0.319447	0.32581	-0.187689	0.0289793	-0.131649	0.113123	-0.229921	0.509142	-0.069746	0.069747
Os05g0480000|mRNA|AK061052|CDS+3'UTR	0.425965	-0.018796	0.11434	-0.189229	0.018796	-0.409155	3.99818	0.279694	0.116787	-0.116787	-0.145069	-0.167752	0.455411	-0.115998	-0.26464	-0.358696	0.22223	0.115998	-0.0135517	0.023015	0.0135517	0.100716	-0.0496988	-0.0419121
Os10g0357700|mRNA|AK106693|CDS+3'UTR	-0.334678	-0.028398	0.028398	0.43769	-0.117819	0.65732	3.24222	0.418129	-0.523422	0.185798	-0.185797	-0.759819	1.04421	0.624243	-0.220222	-0.178185	0.0435324	-0.0435324	-0.214857	1.2024	-0.0936542	0.0304523	-0.0304523	1.04783
Os10g0181700|mRNA|AK058820|CDS+3'UTR	-0.446981	0.0357056	0.0333681	0.0734129	-0.542906	-0.0333672	0.116766	-0.116766	0.166039	-0.152487	0.161465	-0.206952	-0.735609	-0.586184	0.0992565	0.234021	-0.0992565	0.44502	-0.733685	0.306156	-0.869103	0.888309	-0.306156	0.65201
Os06g0196600|mRNA|AK060515|CDS+3'UTR	-0.809767	0.0858688	-0.581361	0.276332	-0.0837431	0.0837431	-0.474318	0.448578	0.0269232	0.189341	-0.0705986	-0.0269232	-0.460671	0.394727	0.0450964	-0.0450964	0.064106	-0.137225	-0.29883	0.045846	-0.0448494	-0.0683889	0.054203	0.0448484
Os09g0111800|mRNA|AK069338|CDS+3'UTR	0.00697517	-0.0260096	-0.0130801	-0.00697565	0.876052	0.26692	-0.0963335	0.0427017	-0.0427017	0.582404	-0.187601	0.0601802	-0.991765	0.00104809	0.183001	-0.00104809	-0.741796	0.150816	-0.0722652	-0.0871954	-0.0469565	0.0469565	0.962694	1.22808
Os09g0540600|mRNA|AK101798|CDS+3'UTR	-1.68073	0.354247	-0.423331	0.116678	0.322225	-0.116678	0.407286	1.1374	0.319525	-0.744554	-0.319525	-1.83563	1.04206	1.02918	-0.183084	-0.729047	-0.117537	0.117537	-0.41586	0.565439	-0.0418577	-0.944048	0.0418577	0.564646
Os04g0606700|mRNA|AK103790|CDS+3'UTR	0.0279188	0.0447502	-0.344939	-0.0279179	0.0305843	-0.203065	-0.137155	0.734413	-0.368439	0.416523	0.0806742	-0.0806742	-0.158013	-0.000827789	0.42671	0.000827312	-0.880163	1.08194	-0.387518	0.267257	-0.300712	0.38478	0.509782	-0.267257
Os02g0107200|COMBINER_EST|Os02g0107200|8	-0.784862	0.543549	-0.0951242	-0.16662	0.0951242	1.07733	-0.101642	0.101642	0.856646	-0.264519	0.633808	-1.17214	0.143002	-0.143001	-0.23903	-0.331705	0.368366	0.720499	1.22818	0.951753	-0.103141	0.000704765	-0.116676	-0.000704289
Os02g0297600|mRNA|AK064947|CDS+3'UTR	-1.31598	-0.132585	-0.40669	0.419088	0.132584	0.297407	0.31888	0.0365772	-0.101032	0.211069	-0.0365782	-0.0920515	-0.676681	-0.346779	-0.350314	0.511735	0.346778	0.597928	0.387149	0.374475	-0.90511	0.242308	-0.530379	-0.242309
Os03g0235900|mRNA|AF140606|CDS+3'UTR	0.459128	-0.449275	-0.846751	-0.257376	0.577333	0.257376	1.88749	-0.196589	0.362658	0.0374994	-0.0374994	-0.887147	-0.238494	0.39802	0.352077	0.0144901	-0.0144897	-0.60379	0.478685	0.0433588	-0.312463	-0.172288	0.36357	-0.0433579
Os04g0569100|mRNA|AK112099|CDS+3'UTR	-0.560988	-0.129693	0.414334	-0.0132151	0.575643	0.0132151	2.62402	0.0584011	0.372092	-1.93286	-0.0584016	-0.490824	0.359498	0.310596	-0.0740514	0.0740519	-0.538838	-0.598248	0.896766	0.0174031	-0.188353	-0.0174026	0.200627	-0.691342
Os12g0293000|mRNA|AK069712|UTR	0.0883603	-0.130136	0.0568724	-0.377282	0.783424	-0.0568728	0.236217	0.218914	0.0273871	-0.0831528	-0.0273871	-0.0649838	0.0883565	0.0485134	-0.0485129	-0.0863032	1.2094	-0.188488	1.02732	-0.115595	0.014699	0.128495	-0.017662	-0.0146985
Os12g0272100|COMBINER_EST|Os12g0272100|8	0.10556	-0.105561	0.110417	-0.331268	0.470679	-0.369019	0.00290728	-0.0310998	0.0718484	-0.0284486	0.0388479	-0.00290728	1.94348	-0.443109	-0.221709	-0.138719	0.138719	0.519097	0.146761	0.461364	-0.0585055	0.0585055	-0.0862179	-0.0840111
Os10g0412800|mRNA|AK070592|CDS+3'UTR	-0.419335	-0.223217	-0.696047	0.407621	0.223217	0.417319	0.778029	-0.817379	0.873922	0.213557	-0.213557	-1.45078	1.32611	-0.059412	0.0231528	-0.0112104	0.0112109	-0.0345035	-0.0547042	0.645357	1.84158	-0.756046	0.0547042	-0.13903
Os04g0150700|COMBINER|CI330756|6	0.332653	0.171594	-0.171594	-0.632129	-0.189992	1.20817	-0.0227528	0.440413	-0.459049	-0.369664	0.0921249	0.0227528	1.88471	0.286974	-1.20643	-0.286974	-0.493721	0.338864	0.159441	0.838517	2.58854	-0.578943	-0.160597	-0.159441
Os04g0674100|COMBINER_EST|CI526397|6	0.125395	-0.0475893	-0.0603919	0.135758	0.0475898	-0.336079	-0.24693	0.253957	0.725384	0.24693	-0.477087	-1.29234	0.00227404	-0.00227451	0.295902	0.179394	-0.0325155	-0.412663	-0.470369	-0.307077	1.16516	-0.51762	0.401295	0.307077
Os03g0270200|mRNA|AK102826|CDS+3'UTR	-0.825792	0.806081	-0.404586	0.663106	-0.149231	0.149231	-0.532907	1.06555	-0.534703	0.735516	-1.32604	0.532907	-0.461662	1.12906	-0.701539	0.461662	-0.549744	0.493992	-0.956785	-0.111992	0.291715	0.635094	-0.943525	0.111991
Os10g0561400|mRNA|AJ495799|CDS+3'UTR	0.0332975	0.554161	-0.0935984	-0.113327	-0.0332985	0.466883	-1.29424	0.0291061	-0.0291061	0.477463	-0.510824	0.598362	-0.0540266	-0.0153189	0.0153189	0.289473	-0.433285	0.122185	-0.0146942	0.0146933	-0.0289764	0.720907	-0.16945	0.588182
Os06g0658400|COMBINER|CI448191|0	0.158672	-0.00748205	0.296881	-0.137385	0.00748205	-0.153406	-0.023921	-0.042932	0.0239205	-0.0392046	0.115758	0.0342827	0.0316138	0.034852	0.00531721	-0.0210876	-0.00531721	-0.0332356	0.0222049	-0.0298882	-0.0222049	0.108777	1.29661	-0.194191
Os02g0581400|mRNA|AK071897|CDS+3'UTR	0.154017	-0.00778103	0.304414	-0.12056	0.00778151	-0.136804	4.83362	0.878446	-0.0657215	-0.126064	0.0428796	-0.0428801	0.00544977	0.5075	-0.114697	-0.140019	-0.00544977	0.504784	-0.00896835	0.00896835	-0.122958	0.0109959	1.08432	-0.264659
POsControl0012|genome	0.0283175	0.41956	-0.0283175	-0.0707054	-0.036901	0.0927153	-0.0147662	-0.10139	-0.0632291	0.0147657	0.0820951	0.0419316	-0.00260115	0.00260067	-0.0483027	-0.00633669	0.0124331	0.146445	-0.039731	-0.0233316	0.0233321	0.0291662	0.164292	-0.069828
Os03g0322900|COMBINER_EST|CI387122|5	1.14437	-1.19874	1.98933	-1.46721	0.630035	-0.630036	-0.64936	0.64936	-0.798405	1.08196	-1.21415	1.81724	0.0232234	0.0361638	0.00348997	-0.0212259	-0.00348997	-0.0230126	0.771204	-0.0812077	-0.0144334	0.123479	0.00302315	-0.00302267
Os04g0466600|COMBINER_EST|CI525990|0	0.560515	-0.296471	0.50949	-0.278302	0.278302	-0.283723	0.185649	-0.67463	0.262799	-0.157634	0.0961332	-0.0961332	1.21612	0.0897274	0.949417	-0.125644	-0.0897274	-0.882848	0.689441	-0.175099	0.430645	-0.208685	0.175099	-0.394792
Os05g0577300|COMBINER|CI096250|6	-0.151024	-0.228357	0.220898	-0.0575194	0.057519	0.165247	-0.151409	-0.0818367	0.241963	0.309447	0.0464816	-0.0464816	0.0161695	0.0393386	0.000727177	-0.0172911	-0.000727177	-0.0152593	-0.556112	0.0246067	-0.0246067	0.138884	-0.266393	0.033349
Os03g0169000|mRNA|AK107189|CDS+3'UTR	-1.02273	0.261439	-0.396461	0.0965414	-0.0965414	0.768847	-0.206053	0.0799046	0.984137	-0.088223	-0.0799046	0.780989	-0.0392423	-0.482244	-0.465902	0.0392423	0.330556	0.195182	0.184669	-1.25467	1.12545	-0.0153308	-0.414968	0.0153308
Os05g0436400|mRNA|AK060776|CDS+3'UTR	0.0121183	-0.0477066	0.186203	-0.0121174	0.207376	-0.0304365	-0.0668201	0.314877	0.264297	-0.160974	-0.256911	0.0668211	0.554669	-0.112554	-0.254253	0.232949	-0.0178614	0.0178604	0.137896	0.0150375	-0.0150375	0.112495	-0.0909204	-0.311367
Os04g0188400|COMBINER_EST|AU166251|6	0.0500164	-0.00422668	0.229836	-0.0615253	0.00422668	-0.0796919	-0.0237865	-0.0321522	0.023787	-0.026545	0.263897	0.173232	0.00868273	0.0442872	0.000152588	-0.0116982	-0.000152111	-0.0102897	0.0138907	-0.0369782	-0.0383182	0.0982456	0.0089078	-0.0089078
Os08g0532200|mRNA|AK062854|CDS+3'UTR	0.0422125	-0.00372791	0.202779	-0.0581284	0.00372744	-0.0763121	-0.197275	-0.2053	-0.0144901	0.0396738	0.107755	0.0144901	0.00688362	0.0459137	-0.000614643	-0.00995207	0.000614643	-0.00819731	0.00777292	-0.0408053	-0.0407467	0.0940423	0.010571	-0.00777292
Os07g0166100|mRNA|AK069169|CDS+3'UTR	0.0115004	-0.167115	-0.0114994	0.120239	-0.249477	0.243625	-0.218551	-0.474134	-0.624414	0.244207	0.312037	0.21855	-0.383043	0.18245	-0.0882893	0.0882893	-0.164059	0.406593	-0.0375605	-0.104342	0.0890312	-0.124152	0.0375605	0.0461159
Os12g0615400|mRNA|AK103998|CDS+3'UTR	-0.0798111	0.0511789	-0.0385885	-0.117398	0.0385885	0.1741	-0.283201	0.2229	-0.157532	0.37756	-0.0507298	0.0507298	-1.47908	0.165236	-0.356617	0.280171	0.113891	-0.113891	-0.00960255	0.0135374	-0.0998812	0.00960255	-0.174768	0.0642662
Os01g0728900|mRNA|AK071876|UTR	0.0298009	0.107236	-0.0298009	-0.285492	0.970631	-0.330965	0.493497	-0.788262	0.231736	-0.660231	-0.135895	0.135895	-0.0191803	0.025352	0.000897884	0.350599	-0.0209112	-0.000898361	0.269933	-0.455586	-0.391148	-0.269933	0.307497	0.673718
Os03g0795800|mRNA|AK102207|CDS+3'UTR	-0.24089	-0.00698471	0.265757	0.0667887	-0.167718	0.00698566	-0.22712	-0.0826635	0.413505	-0.170616	0.234921	0.0826635	0.214586	-0.605845	-0.0427828	0.20085	0.0427828	-0.210881	0.0754356	0.00551987	-0.330452	-0.165375	0.203773	-0.00551987
Os01g0769000|mRNA|AK072195|CDS+3'UTR	-0.0849037	-0.138371	0.681667	-0.0425081	0.484678	0.0425072	-1.36474	0.0550928	-0.0550938	-0.307805	0.475241	0.151318	-0.143978	-0.158669	0.143979	0.522662	-0.415546	0.248137	-0.125735	0.455596	-1.33642	1.00821	-1.58277	0.125734
Os05g0135700|mRNA|AK103157|CDS+3'UTR	-0.0900641	-0.0581617	0.120944	0.0581627	-0.218482	0.0845842	-0.0512915	-0.00562763	0.0985594	0.00562763	0.0239573	-0.351317	-0.468424	0.248423	0.0539551	0.149664	-0.0539541	-0.333384	-0.107553	0.328412	-0.0333214	0.0333214	-0.0775242	0.129203
Os11g0655200|COMBINER|CI535974|x	0.34586	0.640662	0.0341129	-0.0786529	-0.0341134	-0.0945921	-0.0227361	-0.0263185	0.0227361	-0.0249567	0.381844	0.282256	-0.00133514	0.0454831	0.00133562	-0.0025034	-0.00389719	0.0345774	-0.0210843	-0.0488987	-0.011054	0.0726776	0.0535727	0.0110536
osa-miR531|Os08|Mature	0.721903	0.278695	-0.150771	-0.39299	0.0544796	-0.0544806	0.171048	-0.49143	-0.466528	-0.171048	0.825846	0.87789	0.213508	-0.0685482	-0.871158	-0.651853	0.0685482	0.284989	0.601766	-0.209029	0.20903	0.764321	-0.223654	-0.471284
Os05g0597400|COMBINER|CI348849|6	0.0216284	-0.00173187	0.0629573	-0.0403104	0.0017314	-0.0535851	-0.0220103	-0.0245757	0.0220108	-0.0264215	0.406765	0.30594	0.000327587	0.0442629	0.00290632	-0.000327587	-0.0113397	-0.0169091	-0.0398736	-0.0638108	-0.00312901	0.0536175	0.05544	0.00312853
Os06g0133500|COMBINER_EST|CI520089|0	0.174237	0.383858	-0.087009	-0.139782	-0.530791	0.087009	0.430611	-0.661405	-0.136075	0.136075	1.21273	-1.08463	-0.463198	0.581758	0.67065	0.234245	-0.65208	-0.234245	0.935461	-0.389842	-0.190019	-0.151127	0.158704	0.151127
Os05g0516700|mRNA|AK109131|CDS+3'UTR	-0.152924	0.230537	0.204046	0.152924	-0.506298	-0.558091	-0.31581	-0.0843039	-0.0005579	0.607331	0.0713892	0.000557423	0.0598526	0.624003	0.00139809	-0.00139856	-0.0180001	-0.0240092	-0.0643678	-0.0838628	0.0108123	0.0282865	0.0616221	-0.0108123
Os03g0856500|mRNA|AK071750|CDS+3'UTR	-0.166153	0.213761	0.133693	0.141032	-0.52004	-0.133693	0.178134	0.606038	-0.115249	0.0618587	-0.125734	-0.0618591	0.278268	-1.18494	0.301582	-1.05359	0.836301	-0.278268	0.89312	-0.220574	0.181287	-0.0721207	0.0418563	-0.0418568
Os11g0270500|mRNA|AK110480|CDS+3'UTR	-0.00539207	0.3512	0.00539207	-0.0933709	0.79531	-0.0455065	-0.183001	-0.184391	1.05189	-0.371681	0.294898	0.183002	0.161386	1.00747	0.00153255	-0.00153303	-0.0246954	-0.0324688	-0.073185	-0.0919724	0.0474858	0.0131297	0.082366	-0.0131292
Os09g0284400|mRNA|AK110658|CDS+3'UTR	-0.219036	0.37387	0.219035	-0.371784	0.43678	-0.278643	0.462734	-0.125574	0.288536	-0.643791	0.125575	-0.402181	-0.439069	-0.0400705	0.0505533	0.0400705	-0.567121	0.444903	0.287664	-0.11934	-0.0413752	0.0708532	0.0235081	-0.0235081
Os10g0207500|mRNA|AK121594|CDS+3'UTR	-0.0290084	-0.03578	0.0290079	-0.0767174	0.0835156	0.531585	-0.0160422	-0.0166798	0.0160422	-0.0328765	0.482769	0.367724	0.065124	0.805547	-0.0651236	-0.0681887	-0.0718651	0.174663	-0.0714865	-0.0895338	0.124006	0.00632143	0.113399	-0.00632095
Os11g0194400|COMBINER|CI350369|0	-0.395456	0.0326781	0.0302715	-0.0302715	-0.318051	0.174045	-0.37115	-0.371257	-0.0220685	0.0740824	0.136348	0.0220685	-0.00825071	0.0163617	-0.0188541	-0.022162	0.110268	0.00825071	-0.0541816	-0.0194716	0.165088	0.00305605	0.132248	-0.00305605
Os10g0403700|COMBINER_EST|Os10g0403700|8	-0.0751591	-0.077189	0.178232	0.172077	-0.0580997	0.0580993	1.8977	-0.593714	-0.187573	-0.236577	0.306124	0.187573	-0.0107818	0.0107818	-0.0238461	-0.027421	0.0757027	1.02211	1.11217	-0.301147	0.131279	-0.0753284	0.075254	-0.075254
Os04g0432000|mRNA|AK065036|CDS+3'UTR	0.221955	-0.370932	0.310784	-0.217467	-0.0366383	0.0366392	0.125836	-0.128555	0.337641	-0.0708275	0.0708284	-0.551472	2.13282	-0.402542	0.781479	-0.193986	0.193986	-0.970032	0.0992479	-0.0992489	0.267325	-0.335339	0.226377	-0.340569
Os08g0535800|mRNA|AK067906|CDS+3'UTR	1.32357	-0.371654	-0.240921	0.240921	-0.934288	0.485602	0.0142751	0.35284	-0.533878	-0.427825	-0.0142751	0.860611	-0.257157	0.814725	-0.586457	0.257157	-1.08238	0.495649	-0.270249	-0.0327411	-0.123218	0.534383	0.0327411	0.0387077
Os06g0683000|mRNA|AK105443|CDS+3'UTR	-0.0028944	0.00353909	0.110137	-0.0515084	0.00289392	-0.0355539	-0.0174937	0.0133719	-0.0133724	-0.0609159	0.523759	0.399964	0.0237632	0.0337706	0.0026083	-0.0026083	-0.0615039	-0.0764022	-0.0656528	-0.0853624	0.347948	-0.00693941	0.207993	0.00693989
Os12g0158400|COMBINER_EST|Os12g0158400|8	1.58369	-0.47377	0.00118065	-0.00118113	0.445262	-0.0914245	0.204707	-0.836921	-0.756291	-0.204707	0.755148	0.488988	0.108578	-0.108578	-0.343691	-0.601945	0.638649	0.376615	-0.0743904	-0.0538564	1.04599	0.107757	-0.245329	0.0538564
Os03g0850800|mRNA|AK101366|CDS+3'UTR	-0.506405	-0.0373411	0.0725164	0.283405	-0.146906	0.0373411	0.129102	-0.129101	-0.717874	-0.252087	0.309709	0.495824	0.22832	-0.175263	-0.345036	0.175263	-0.710866	0.699871	-0.13881	0.138811	-0.531988	-0.305474	0.304194	0.151789
Os11g0568300|mRNA|AK103282|CDS+3'UTR	-1.8166	0.798928	-1.19494	0.258906	-0.258906	0.500197	0.361568	0.216393	-0.0501347	-0.291797	0.0501347	-1.43414	-0.564058	0.530467	-0.32322	0.32322	-1.70052	0.695793	0.0793514	0.211073	-0.966276	-1.24709	0.472457	-0.0793519
Os07g0153300|mRNA|AK066146|CDS+3'UTR	4.65742	-0.708198	0.184435	-0.197919	0.76099	-0.184435	0.218338	-0.250999	0.394812	0.287146	-0.218338	-0.241886	0.547636	0.0710578	-0.0710578	-0.155069	0.468094	-0.157467	-0.0739069	-0.044085	0.0469799	0.0652151	-0.0135016	0.0135016
Os01g0205300|COMBINER_EST|Os01g0205300|8	0.0171056	0.00535297	-0.00535297	-0.295812	0.0461917	-0.253903	0.513587	-0.223652	0.113807	-0.113807	0.893482	-0.285729	0.612366	0.0726709	-0.0726709	-0.140316	1.67364	-0.349616	-0.0706334	-0.0401044	0.0476699	0.0690389	-0.0125852	0.0125856
Os06g0143400|mRNA|AK120946|CDS+3'UTR	-0.394384	0.27219	-0.82343	0.435461	-0.272191	0.281306	-0.434073	0.214479	-0.214479	0.534359	0.353702	-0.602901	-0.408838	1.44547	-0.65834	1.59426	-1.6651	0.408837	-0.067852	0.212276	-1.43148	0.213594	-0.715905	0.067853
Os01g0763600|mRNA|AK066596|CDS+3'UTR	0.0862951	0.690049	-0.172819	0.696793	-0.365507	-0.0862956	0.0670743	0.611023	0.188489	-0.0670743	-1.4371	-0.626718	-0.838029	0.484455	-0.312655	0.312655	-0.564882	0.644912	-0.137651	-0.622356	0.131754	0.748332	0.0188012	-0.0188012
Os03g0593600|COMBINER_EST|Os03g0593600|8	3.01196	-0.458413	0.0168223	-0.0502739	0.365383	-0.0168219	0.502576	0.0642467	0.211972	-0.0642462	-0.148549	-0.163141	0.751747	0.0729895	-0.0868406	-0.209638	0.525356	-0.0729895	-0.0605364	-0.0290399	0.0503402	0.0782447	-0.0102997	0.0103002
Os03g0639600|mRNA|AK111569|CDS+3'UTR	-0.0418487	-0.220495	-0.666795	0.0418482	0.261184	0.12941	0.611479	-0.427697	-0.0402069	-0.42506	0.10013	0.0402069	-1.11434	-0.271765	-0.0399656	0.0399647	0.23134	0.115425	0.202042	0.149611	-0.358724	0.0683999	-0.820693	-0.0683999
Os01g0131600|mRNA|AK063183|UTR	0.19391	-0.356174	-0.052104	0.052105	0.470675	-0.301685	0.527328	-0.00898171	-0.0537481	-0.437581	0.584879	0.00898171	-0.860247	0.0810099	-0.525065	0.341507	0.351573	-0.0810099	-0.0885229	-0.296368	0.0885229	-0.36696	0.33693	0.195945
Os12g0211500|mRNA|AK103606|5'UTR+CDS	0.418391	0.0513535	-0.380175	-0.363385	0.203718	-0.0513535	0.197741	-0.197741	0.648902	0.646727	-0.242696	-0.25434	0.751851	-0.0185876	-0.159012	0.0185881	0.499354	-0.0860901	-0.0498228	-0.0185013	0.0534425	0.088716	-0.00808287	0.00808334
Os06g0674800|COMBINER_EST|CI447717|0	-0.0246887	0.0246887	0.14106	0.0828304	-0.935028	-0.049808	0.455797	0.545258	-0.00690269	0.00690222	-0.915276	-0.925862	1.14074	0.698499	-0.553527	-0.854969	0.131555	-0.131555	-0.110102	0.0368004	-0.0410533	-0.0031271	0.00312758	0.253877
Os04g0120000|COMBINER_EST|CI260116|6	1.05063	-0.243205	-0.886558	-1.14233	0.435915	0.243205	-0.563598	-0.00631237	-0.848962	0.0206594	0.332257	0.00631237	-0.202275	0.901528	-1.0408	-0.277067	0.475712	0.202275	0.579054	-0.181695	-0.0787954	0.0787945	0.530495	-0.124909
Os11g0121600|mRNA|AK063194|CDS+3'UTR	0.241115	-0.241114	0.254104	-0.409517	0.350979	-0.359479	0.125861	-0.419386	0.33646	-0.125861	0.579207	-0.53154	0.0144749	0.065155	-0.0682163	-0.11321	0.4274	-0.0144758	0.176717	-0.378507	0.0464726	-0.0205107	-0.110975	0.0205107
Os03g0136200|mRNA|AF042333|CDS+3'UTR	-0.028964	0.342843	-0.219347	0.280283	-0.129253	0.028965	-0.235982	0.536871	-0.283688	0.185236	-0.185237	0.675087	-0.639843	-0.0299139	0.317487	0.0299139	0.726979	-0.109385	0.136498	-0.276407	-0.0257998	-0.0506239	0.0257998	0.20853
Os09g0441100|mRNA|AK107584|CDS+3'UTR	0.958981	0.117547	-0.19444	-0.159507	0.368657	-0.117547	0.310022	-0.0159831	0.336548	0.0159831	-0.0876603	-0.0969825	0.934697	0.0897651	-0.0897651	-0.25441	0.369319	-0.253783	-0.0321445	-0.00453806	0.0574517	0.107037	-0.0055995	0.00453854
Os01g0830200|mRNA|AK099788|CDS+3'UTR	0.492319	0.053134	-0.053134	-0.0556288	0.248166	-0.243886	0.302339	-0.0148177	0.33388	0.0148177	-0.0877366	-0.0970721	0.940427	0.0899572	-0.0899577	-0.254772	0.352505	-0.253703	-0.0293179	-0.00291824	0.057632	0.110483	-0.00602722	0.00291777
Os02g0198500|mRNA|AK062474|CDS+3'UTR	0.592274	0.128484	-0.172902	-0.128484	0.29827	-0.196746	0.321085	0.0171232	0.939346	-0.0171232	-0.0565844	-0.0660758	0.938003	0.0897775	-0.089777	-0.254057	0.340318	-0.252529	-0.0270519	-0.000814438	0.0563965	0.112728	-0.00731468	0.000814438
Os01g0825700|mRNA|AJ575227|CDS	0.925191	0.218571	-0.329786	-0.139588	-1.02708	0.139588	1.62678	-0.230353	1.81778	-0.179103	-0.556004	0.179103	-0.250853	-0.965054	0.84559	0.186852	-0.186851	0.792315	0.0583344	-0.130371	0.462182	1.07025	-0.0583344	-0.212854
Os12g0132900|mRNA|AK068041|UTR	1.78822	-0.871285	0.539434	-0.539434	1.05458	-0.755012	1.03182	-0.921382	1.56786	-0.687917	0.356553	-0.356553	1.73564	-0.474499	0.197042	-0.560015	1.47712	-0.197042	-0.519124	-0.406284	1.41965	0.384996	-0.196829	0.196828
Os02g0524600|COMBINER_EST|AU068637|6	-0.992433	0.0391417	-0.324369	-0.0391407	0.0891457	0.155782	-0.935725	0.230391	-0.646101	0.65524	-0.15331	0.15331	-0.286486	0.258327	-0.476832	0.425256	-0.258326	0.317936	-0.464375	0.191073	-0.191073	0.303122	-0.829084	0.301909
Os11g0264300|mRNA|AK064859|CDS+3'UTR	0.17507	-0.130183	-0.620703	0.00537396	-0.00537396	0.0818625	-0.455231	0.196156	0.0126333	0.12357	-0.341125	-0.0126343	-0.60593	0.236508	-0.236509	0.297986	-0.414961	0.345781	-0.0986252	0.416048	-0.190995	0.973679	-0.264575	0.0986252
Os08g0473600|mRNA|AK064071|CDS+3'UTR	0.597339	0.113718	-0.113718	-0.14994	0.303134	-0.186989	0.244107	-0.00620413	0.308691	0.00620413	-0.0759993	-0.0875797	0.861263	0.0642924	-0.107365	-0.254475	0.371554	-0.0642924	-0.0107555	0.00466061	0.0546384	0.126935	-0.0102057	-0.00466108
Os05g0110000|mRNA|AK067181|CDS+3'UTR	0.736339	-0.0272865	-0.601469	-0.251624	0.383109	0.0272856	0.0373192	-0.45524	-0.0373197	0.208443	0.191399	-0.595634	-1.25104	-0.269497	0.0736914	-0.0651922	0.172767	0.0651932	0.70231	-0.300619	-0.199516	0.470022	-0.213464	0.199516
osa-miR399j|Os04|Mature	0.0257854	0.0456553	-0.0770421	-0.00399733	0.00399685	-0.0388541	0.5814	0.175449	0.777433	-0.175449	-0.357357	-0.284018	0.0336661	0.0482578	0.00726318	-0.00726366	-0.0146227	-0.0389886	-0.000780582	0.231279	0.000780582	0.0613956	-0.0631528	-0.0245795
Os06g0716000|mRNA|AK061844|CDS+3'UTR	-0.212413	-0.0316091	0.756317	0.0316091	1.27143	-0.0530477	1.95967	0.0502272	1.28477	-0.0502276	-0.383846	-0.397782	0.818569	0.0817056	-0.0817056	-0.210599	0.226851	-0.203214	-0.00318146	0.00318098	0.0537529	0.131589	-0.0136728	-0.00799418
PTaControl0002|mRNA|X94352|3'UTR	0.250261	-0.101769	0.0710945	-0.149522	0.23781	-0.0710945	-0.297016	-0.44554	0.297016	-0.395478	0.458338	0.39059	-0.0817514	0.265045	-0.220867	-0.296982	0.601644	0.0817514	-0.240369	0.20623	-0.186079	0.186079	-0.54948	0.236249
osa-miR172c|Os07|5'seq	0.0576191	0.0313783	-0.0671206	-0.0313783	0.0484376	-0.0487289	-0.0112867	-0.0173407	0.0112867	-0.0195718	0.0245824	0.0225263	0.0716705	0.0364132	0.0123348	-0.0161152	-0.0123353	-0.0556717	-0.0207319	-0.0216737	0.00636196	0.016892	0.00232029	-0.00231981
[truncated: 41,075 more rows]
